# Supplementary material for: [N-(5-Bromo-2-oxidobenzyl­idene)-l-valin­ato-κ3 O,N,O′]diethyl­tin(IV)
Source: Acta Crystallogr Sect E Struct Rep Online. 2008 Oct 15;64(Pt 11):m1404. doi: 10.1107/S1600536808032388 (PMC2959713; doi:10.1107/S1600536808032388)
Supplement: Supplementary file 1 [file e-64-m1404-sup1.cif]

##############################################################################
###                                                                        ###
###        Electronic paper (Acta Crystallographica Section E)             ###
###                                                                        ###
##############################################################################
#                                                                            #
# This CIF contains the data in a paper accepted for publication in Acta     #
# Crystallographica Section E. It conforms to the requirements of Notes      #
# for Authors for Section E, and has been peer reviewed under the auspices   #
# of the IUCr Commission on Journals.                                        #
#                                                                            #
# Full details of the Crystallographic Information File format               #
# are given in the paper "The Crystallographic Information File (CIF):       #
# a New Standard Archive File for Crystallography" by S. R. Hall, F. H.      #
# Allen and I. D. Brown [Acta Cryst. (1991), A47, 655-685].                  #
#                                                                            #
# The current version of the core CIF dictionary is obtainable from          #
# ftp://ftp.iucr.org/pub/cif_core.dic. The current version number is 2.4.    #
#                                                                            #
# Software is freely available for graphical display of the structure(s) in  #
# this CIF.  For information consult the CIF home page http://www.iucr.org/  #
# cif/home.html                                                              #
#                                                                            #
# This file may be used for bona fide research purposes within the           #
# scientific community so long as proper attribution is given to the journal # 
# article from which it was obtained.                                        #
#                                                                            #
##############################################################################
                                             
data_global
_audit_creation_method     SHELXL-97
_journal_data_validation_number     ?
_journal_date_recd_electronic     2008-10-01
_journal_date_accepted     2008-10-07
_journal_name_full     'Acta Crystallographica, Section E'
_journal_year     2008
_journal_volume     64
_journal_issue     11
_journal_page_first     m1404
_journal_page_last     m1404
_journal_paper_category     QM
_journal_coeditor_code     TK2313
_publ_contact_author_name     'Prof. Tian, Lai-Jin'
_publ_contact_author_address
;
Department of Chemistry
Qufu Normal University
Qufu 273165
People's Republic of China
;
_publ_contact_author_email     'laijintian@163.com'
_publ_contact_author_fax     '86 537 4456301'
_publ_contact_author_phone     '86 537 4456305'
_publ_section_title
;\
[<i>N</i>-(5-Bromo-2-oxidobenzylidene)-L-valinato-\k^3^<i>O</i>,<i>N</i>,\
<i>O</i>']diethyltin(IV)
;
loop_
    _publ_author_name
    _publ_author_address
    'Wei Wang'
;
Department of Chemistry
Qufu Normal University
Qufu 273165
People's Republic of China
;
    'Laijin Tian'
;
Department of Chemistry
Shandong University
Jinan 250100
People's Republic of China
;
    'Dengtai Chen'
;
Department of Chemistry
Qufu Normal University
Qufu 273165
People's Republic of China
;
    'Yuan Qu'
;
Department of Chemistry
Qufu Normal University
Qufu 273165
People's Republic of China
;
data_I
_audit_creation_method     SHELXL-97
_chemical_name_systematic
;
[<i>N</i>-(5-Bromo-2-oxidobenzylidene)-L-valinato-
\k^3^<i>O</i>,<i>N</i>,<i>O</i>']diethyltin(IV)
;
_chemical_name_common     ?
_chemical_formula_moiety     'C16 H22 Br N O3 Sn'
_chemical_formula_sum     'C16 H22 Br N O3 Sn'
_chemical_formula_iupac     '[Sn (C2 H5)2 (C12 H12 Br N O3)]'
_chemical_formula_weight     474.95
_chemical_melting_point     ?
_symmetry_cell_setting     orthorhombic
_symmetry_space_group_name_H-M     'P 21 21 21'
_symmetry_space_group_name_Hall     'P 2ac 2ab'
loop_
    _symmetry_equiv_pos_as_xyz
    'x, y, z'
    '-x+1/2, -y, z+1/2'
    'x+1/2, -y+1/2, -z'
    '-x, y+1/2, -z+1/2'
_cell_length_a     9.810(2)
_cell_length_b     10.377(2)
_cell_length_c     18.301(4)
_cell_angle_alpha     90
_cell_angle_beta     90
_cell_angle_gamma     90
_cell_volume     1863.1(7)
_cell_formula_units_Z     4
_cell_measurement_reflns_used     4436
_cell_measurement_theta_min     2.2
_cell_measurement_theta_max     22.1
_cell_measurement_temperature     295(2)
_exptl_crystal_description     block
_exptl_crystal_colour     yellow
_exptl_crystal_size_max     0.20
_exptl_crystal_size_mid     0.18
_exptl_crystal_size_min     0.11
_exptl_crystal_density_diffrn     1.693
_exptl_crystal_density_meas     ?
_exptl_crystal_density_method     'not measured'
_exptl_crystal_F_000     936
_exptl_absorpt_coefficient_mu     3.526
_exptl_absorpt_correction_type     multi-scan
_exptl_absorpt_process_details     '(SADABS; Bruker, 2002)'
_exptl_absorpt_correction_T_min     0.519
_exptl_absorpt_correction_T_max     0.688
_exptl_special_details
;
;
_diffrn_ambient_temperature     295(2)
_diffrn_radiation_type     MoK\a
_diffrn_radiation_wavelength     0.71073
_diffrn_radiation_source     'fine-focus sealed tube'
_diffrn_radiation_monochromator     graphite
_diffrn_measurement_device_type     'Bruker SMART APEX area-detector'
_diffrn_measurement_method     '\f and \w'
_diffrn_detector_area_resol_mean     ?
_diffrn_reflns_number     15137
_diffrn_reflns_av_R_equivalents     0.038
_diffrn_reflns_av_sigmaI/netI     0.049
_diffrn_reflns_theta_min     2.23
_diffrn_reflns_theta_max     26.50
_diffrn_reflns_theta_full     26.5
_diffrn_measured_fraction_theta_max     0.999
_diffrn_measured_fraction_theta_full     0.999
_diffrn_reflns_limit_h_min     -12
_diffrn_reflns_limit_h_max     12
_diffrn_reflns_limit_k_min     -12
_diffrn_reflns_limit_k_max     13
_diffrn_reflns_limit_l_min     -22
_diffrn_reflns_limit_l_max     22
_diffrn_standards_number     0
_diffrn_standards_interval_count     0
_diffrn_standards_interval_time     0
_diffrn_standards_decay_%     0
_refine_special_details
;
Refinement of <i>F</i>^2^ against ALL reflections. The weighted <i>R</i>-factor
<i>wR</i> and goodness of fit <i>S</i> are based on <i>F</i>^2^, conventional
<i>R</i>-factors <i>R</i> are based on <i>F</i>, with <i>F</i> set to zero for
negative <i>F</i>^2^. The threshold expression of <i>F</i>^2^ >
\s(<i>F</i>^2^) is used only for calculating <i>R</i>-factors(gt) <i>etc</i>.
and is not relevant to the choice of reflections for refinement.
<i>R</i>-factors based on <i>F</i>^2^ are statistically about twice as large
as those based on <i>F</i>, and <i>R</i>- factors based on ALL data will be
even larger.
;
_reflns_number_total     3836
_reflns_number_gt     3292
_reflns_threshold_expression     I>2\s(I)
_refine_ls_structure_factor_coef     Fsqd
_refine_ls_matrix_type     full
_refine_ls_R_factor_all     0.044
_refine_ls_R_factor_gt     0.035
_refine_ls_wR_factor_gt     0.080
_refine_ls_wR_factor_ref     0.085
_refine_ls_goodness_of_fit_ref     1.04
_refine_ls_restrained_S_all     1.04
_refine_ls_number_reflns     3836
_refine_ls_number_parameters     209
_refine_ls_number_restraints     0
_refine_ls_hydrogen_treatment     constr
_refine_ls_weighting_scheme     calc
_refine_ls_weighting_details
         'calc w=1/[\s^2^(Fo^2^)+(0.0368P)^2^+0.0992P] where P=(Fo^2^+2Fc^2^)/3'
_atom_sites_solution_hydrogens     geom
_atom_sites_solution_primary     direct
_atom_sites_solution_secondary     difmap
_refine_ls_shift/su_max     0.001
_refine_ls_shift/su_mean     0.000
_refine_diff_density_max     0.34
_refine_diff_density_min     -0.85
_refine_ls_extinction_method     none
_refine_ls_extinction_coef     ?
_refine_ls_abs_structure_details     'Flack (1983), 1634 Friedel pairs'
_refine_ls_abs_structure_Flack     0.017(14)
loop_
    _atom_type_symbol
    _atom_type_description
    _atom_type_scat_dispersion_real
    _atom_type_scat_dispersion_imag
    _atom_type_scat_source
    'C' 'C' 0.0033 0.0016
                         'International Tables Vol C Tables 4.2.6.8 and 6.1.1.4'
    'H' 'H' 0.0000 0.0000
                         'International Tables Vol C Tables 4.2.6.8 and 6.1.1.4'
    'N' 'N' 0.0061 0.0033
                         'International Tables Vol C Tables 4.2.6.8 and 6.1.1.4'
    'O' 'O' 0.0106 0.0060
                         'International Tables Vol C Tables 4.2.6.8 and 6.1.1.4'
    'Br' 'Br' -0.2901 2.4595
                         'International Tables Vol C Tables 4.2.6.8 and 6.1.1.4'
    'Sn' 'Sn' -0.6537 1.4246
                         'International Tables Vol C Tables 4.2.6.8 and 6.1.1.4'
_computing_data_collection     'SMART (Bruker, 2002)'
_computing_cell_refinement     'SAINT (Bruker, 2002)'
_computing_data_reduction     'SAINT (Bruker, 2002)'
_computing_structure_solution     'SHELXS97 (Sheldrick, 2008)'
_computing_structure_refinement     'SHELXL97 (Sheldrick, 2008)'
_computing_molecular_graphics     'ORTEP-3 for Windows (Farrugia, 1997)'
_computing_publication_material     'SHELXL97 (Sheldrick, 2008)'
loop_
    _atom_site_type_symbol
    _atom_site_label
    _atom_site_fract_x
    _atom_site_fract_y
    _atom_site_fract_z
    _atom_site_U_iso_or_equiv
    _atom_site_adp_type
    _atom_site_calc_flag
    _atom_site_refinement_flags
    _atom_site_occupancy
    _atom_site_disorder_assembly
    _atom_site_disorder_group
    Sn Sn1 0.98675(3) 0.99102(3) 0.941187(17) 0.05242(11) Uani d . 1 B .
    N N1 0.7827(4) 1.0416(3) 0.9737(2) 0.0458(9) Uani d . 1 . .
    O O1 1.0064(4) 1.1614(3) 1.00747(18) 0.0660(8) Uani d . 1 . .
    O O2 0.9042(4) 1.3037(3) 1.0809(2) 0.0753(11) Uani d . 1 . .
    O O3 0.8849(3) 0.8346(3) 0.89231(19) 0.0590(8) Uani d . 1 . .
    Br Br1 0.35058(8) 0.84038(8) 0.73311(4) 0.0989(3) Uani d . 1 . .
    C C1 1.1209(6) 0.8765(6) 1.0041(4) 0.0768(17) Uani d . 1 . .
    H H1A 1.0733 0.8479 1.0476 0.092 Uiso calc R 1 A 1
    H H1B 1.1448 0.8005 0.9760 0.092 Uiso calc R 1 A 1
    C C2' 1.2499(13) 0.9437(18) 1.0268(15) 0.100(8) Uani d P 0.61(3) B 1
    H H2D 1.3056 0.8855 1.0545 0.149 Uiso calc PR 0.61(3) B 1
    H H2E 1.2276 1.0173 1.0563 0.149 Uiso calc PR 0.61(3) B 1
    H H2F 1.2987 0.9713 0.9841 0.149 Uiso calc PR 0.61(3) B 1
    C C2 1.2570(17) 0.877(3) 0.973(2) 0.092(10) Uani d P 0.39(3) B 2
    H H2A 1.3158 0.8233 1.0015 0.138 Uiso calc PR 0.39(3) B 2
    H H2B 1.2917 0.9634 0.9722 0.138 Uiso calc PR 0.39(3) B 2
    H H2C 1.2532 0.8444 0.9236 0.138 Uiso calc PR 0.39(3) B 2
    C C3 1.0458(6) 1.0852(6) 0.8430(3) 0.0711(15) Uani d . 1 . .
    H H3A 1.1294 1.1326 0.8520 0.085 Uiso calc R 1 B .
    H H3B 1.0655 1.0203 0.8063 0.085 Uiso calc R 1 . .
    C C4 0.9436(7) 1.1744(8) 0.8136(4) 0.110(2) Uani d . 1 B .
    H H4A 0.9777 1.2132 0.7697 0.165 Uiso calc R 1 . .
    H H4B 0.9248 1.2403 0.8490 0.165 Uiso calc R 1 . .
    H H4C 0.8613 1.1280 0.8029 0.165 Uiso calc R 1 . .
    C C5 0.9034(6) 1.2082(5) 1.0420(3) 0.0578(13) Uani d . 1 . .
    C C6 0.7695(5) 1.1334(5) 1.0345(3) 0.0540(12) Uani d . 1 . .
    H H6 0.6974 1.1949 1.0220 0.065 Uiso calc R 1 . .
    C C7 0.7302(6) 1.0675(5) 1.1066(3) 0.0630(13) Uani d . 1 . .
    H H7 0.7271 1.1347 1.1441 0.076 Uiso calc R 1 . .
    C C8 0.8363(6) 0.9696(6) 1.1306(3) 0.0813(17) Uani d . 1 . .
    H H8A 0.9244 1.0099 1.1322 0.122 Uiso calc R 1 . .
    H H8B 0.8382 0.8992 1.0966 0.122 Uiso calc R 1 . .
    H H8C 0.8135 0.9377 1.1783 0.122 Uiso calc R 1 . .
    C C9 0.5892(6) 1.0081(7) 1.1028(4) 0.0880(18) Uani d . 1 . .
    H H9A 0.5682 0.9678 1.1486 0.132 Uiso calc R 1 . .
    H H9B 0.5869 0.9449 1.0646 0.132 Uiso calc R 1 . .
    H H9C 0.5233 1.0742 1.0928 0.132 Uiso calc R 1 . .
    C C10 0.6751(4) 1.0202(4) 0.9345(3) 0.0522(10) Uani d . 1 . .
    H H10 0.5978 1.0684 0.9454 0.063 Uiso calc R 1 . .
    C C11 0.6638(5) 0.9281(4) 0.8755(2) 0.0491(11) Uani d . 1 . .
    C C12 0.7670(5) 0.8381(5) 0.8588(2) 0.0529(11) Uani d . 1 . .
    C C13 0.7368(6) 0.7468(5) 0.8052(3) 0.0656(14) Uani d . 1 . .
    H H13 0.8009 0.6840 0.7937 0.079 Uiso calc R 1 . .
    C C14 0.6135(7) 0.7484(5) 0.7690(3) 0.0684(15) Uani d . 1 . .
    H H14 0.5953 0.6873 0.7332 0.082 Uiso calc R 1 . .
    C C15 0.5183(6) 0.8391(5) 0.7856(2) 0.0594(12) Uani d . 1 . .
    C C16 0.5395(5) 0.9272(5) 0.8387(3) 0.0561(12) Uani d . 1 . .
    H H16 0.4720 0.9865 0.8505 0.067 Uiso calc R 1 . .
loop_
    _atom_site_aniso_label
    _atom_site_aniso_U_11
    _atom_site_aniso_U_22
    _atom_site_aniso_U_33
    _atom_site_aniso_U_12
    _atom_site_aniso_U_13
    _atom_site_aniso_U_23
    Sn1 0.05146(17) 0.04937(17) 0.05644(19) 0.00307(15) -0.00404(14) 0.00692(14)
    N1 0.050(2) 0.0361(19) 0.051(2) 0.0014(15) -0.0056(17) -0.0018(16)
    O1 0.063(2) 0.0596(18) 0.075(2) -0.011(2) -0.0039(19) -0.0065(17)
    O2 0.093(3) 0.052(2) 0.082(3) -0.0179(19) -0.006(2) -0.0097(19)
    O3 0.0571(19) 0.0482(18) 0.072(2) 0.0089(15) -0.0039(17) -0.0096(17)
    Br1 0.0958(5) 0.1095(6) 0.0913(5) -0.0262(4) -0.0366(4) -0.0077(4)
    C1 0.071(4) 0.071(4) 0.088(4) 0.013(3) -0.013(3) 0.021(3)
    C2' 0.063(7) 0.096(10) 0.139(18) -0.009(6) -0.044(8) 0.042(11)
    C2 0.066(10) 0.091(17) 0.12(2) 0.017(9) -0.017(11) 0.034(15)
    C3 0.072(3) 0.082(4) 0.059(3) 0.002(3) 0.002(3) 0.020(3)
    C4 0.087(4) 0.127(6) 0.116(6) 0.013(4) 0.000(4) 0.055(5)
    C5 0.078(3) 0.042(3) 0.053(3) -0.010(2) -0.010(3) 0.007(2)
    C6 0.061(3) 0.047(3) 0.053(3) 0.003(2) -0.010(2) -0.011(2)
    C7 0.073(3) 0.056(3) 0.060(3) -0.006(3) 0.000(3) -0.009(3)
    C8 0.112(5) 0.073(4) 0.059(3) -0.009(3) 0.001(3) 0.015(3)
    C9 0.083(4) 0.093(4) 0.089(4) -0.019(4) 0.026(3) -0.010(4)
    C10 0.055(2) 0.044(2) 0.057(3) 0.001(2) 0.002(2) -0.005(2)
    C11 0.059(3) 0.047(3) 0.041(3) -0.005(2) -0.001(2) 0.002(2)
    C12 0.064(3) 0.048(3) 0.047(3) -0.006(2) 0.011(2) 0.001(2)
    C13 0.080(4) 0.059(3) 0.059(3) -0.005(3) 0.010(3) -0.013(3)
    C14 0.092(4) 0.061(3) 0.052(3) -0.017(3) 0.008(3) -0.015(3)
    C15 0.065(3) 0.066(3) 0.047(3) -0.018(3) -0.007(2) -0.001(2)
    C16 0.061(3) 0.052(3) 0.055(3) -0.003(2) -0.007(2) 0.001(2)
_geom_special_details
;
All e.s.d.'s (except the e.s.d. in the dihedral angle between two l.s. planes)
are estimated using the full covariance matrix. The cell e.s.d.'s are taken
into account individually in the estimation of e.s.d.'s in distances, angles
and torsion angles; correlations between e.s.d.'s in cell parameters are only
used when they are defined by crystal symmetry. An approximate (isotropic)
treatment of cell e.s.d.'s is used for estimating e.s.d.'s involving l.s.
planes.
;
loop_
    _geom_bond_atom_site_label_1
    _geom_bond_atom_site_label_2
    _geom_bond_site_symmetry_2
    _geom_bond_distance
    _geom_bond_publ_flag
    Sn1 O3 . 2.106(3) ?
    Sn1 C1 . 2.114(5) ?
    Sn1 C3 . 2.126(5) ?
    Sn1 O1 . 2.153(3) ?
    Sn1 N1 . 2.153(4) ?
    N1 C10 . 1.296(6) ?
    N1 C6 . 1.470(6) ?
    O1 C5 . 1.287(6) ?
    O2 C5 . 1.221(6) ?
    O3 C12 . 1.310(5) ?
    Br1 C15 . 1.905(5) ?
    C1 C2 . 1.454(19) ?
    C1 C2' . 1.504(14) ?
    C1 H1A . 0.9700 ?
    C1 H1B . 0.9700 ?
    C2' H2D . 0.9600 ?
    C2' H2E . 0.9600 ?
    C2' H2F . 0.9600 ?
    C2 H2A . 0.9600 ?
    C2 H2B . 0.9600 ?
    C2 H2C . 0.9600 ?
    C3 C4 . 1.467(8) ?
    C3 H3A . 0.9700 ?
    C3 H3B . 0.9700 ?
    C4 H4A . 0.9600 ?
    C4 H4B . 0.9600 ?
    C4 H4C . 0.9600 ?
    C5 C6 . 1.532(7) ?
    C6 C7 . 1.536(8) ?
    C6 H6 . 0.9800 ?
    C7 C9 . 1.515(7) ?
    C7 C8 . 1.520(8) ?
    C7 H7 . 0.9800 ?
    C8 H8A . 0.9600 ?
    C8 H8B . 0.9600 ?
    C8 H8C . 0.9600 ?
    C9 H9A . 0.9600 ?
    C9 H9B . 0.9600 ?
    C9 H9C . 0.9600 ?
    C10 C11 . 1.446(6) ?
    C10 H10 . 0.9300 ?
    C11 C16 . 1.393(6) ?
    C11 C12 . 1.411(6) ?
    C12 C13 . 1.396(7) ?
    C13 C14 . 1.379(8) ?
    C13 H13 . 0.9300 ?
    C14 C15 . 1.360(7) ?
    C14 H14 . 0.9300 ?
    C15 C16 . 1.350(7) ?
    C16 H16 . 0.9300 ?
loop_
    _geom_angle_atom_site_label_1
    _geom_angle_atom_site_label_2
    _geom_angle_atom_site_label_3
    _geom_angle_site_symmetry_1
    _geom_angle_site_symmetry_3
    _geom_angle
    _geom_angle_publ_flag
    O3 Sn1 C1 . . 95.3(2) ?
    O3 Sn1 C3 . . 97.16(19) ?
    C1 Sn1 C3 . . 123.3(2) ?
    O3 Sn1 O1 . . 156.21(13) ?
    C1 Sn1 O1 . . 95.7(2) ?
    C3 Sn1 O1 . . 94.3(2) ?
    O3 Sn1 N1 . . 82.21(13) ?
    C1 Sn1 N1 . . 124.4(2) ?
    C3 Sn1 N1 . . 112.03(18) ?
    O1 Sn1 N1 . . 74.16(14) ?
    C10 N1 C6 . . 117.3(4) ?
    C10 N1 Sn1 . . 124.2(3) ?
    C6 N1 Sn1 . . 116.7(3) ?
    C5 O1 Sn1 . . 121.1(3) ?
    C12 O3 Sn1 . . 126.6(3) ?
    C2 C1 C2' . . 48.3(10) ?
    C2 C1 Sn1 . . 110.8(8) ?
    C2' C1 Sn1 . . 114.4(6) ?
    C2 C1 H1A . . 140.2 ?
    C2' C1 H1A . . 108.7 ?
    Sn1 C1 H1A . . 108.7 ?
    C2 C1 H1B . . 64.6 ?
    C2' C1 H1B . . 108.7 ?
    Sn1 C1 H1B . . 108.7 ?
    H1A C1 H1B . . 107.6 ?
    C1 C2' H2D . . 109.5 ?
    C1 C2' H2E . . 109.5 ?
    H2D C2' H2E . . 109.5 ?
    C1 C2' H2F . . 109.5 ?
    H2D C2' H2F . . 109.5 ?
    H2E C2' H2F . . 109.5 ?
    C1 C2 H2A . . 109.5 ?
    C1 C2 H2B . . 109.5 ?
    H2A C2 H2B . . 109.5 ?
    C1 C2 H2C . . 109.5 ?
    H2A C2 H2C . . 109.5 ?
    H2B C2 H2C . . 109.5 ?
    C4 C3 Sn1 . . 114.4(4) ?
    C4 C3 H3A . . 108.7 ?
    Sn1 C3 H3A . . 108.7 ?
    C4 C3 H3B . . 108.7 ?
    Sn1 C3 H3B . . 108.7 ?
    H3A C3 H3B . . 107.6 ?
    C3 C4 H4A . . 109.5 ?
    C3 C4 H4B . . 109.5 ?
    H4A C4 H4B . . 109.5 ?
    C3 C4 H4C . . 109.5 ?
    H4A C4 H4C . . 109.5 ?
    H4B C4 H4C . . 109.5 ?
    O2 C5 O1 . . 126.0(5) ?
    O2 C5 C6 . . 118.0(5) ?
    O1 C5 C6 . . 116.0(4) ?
    N1 C6 C5 . . 108.7(4) ?
    N1 C6 C7 . . 112.5(4) ?
    C5 C6 C7 . . 111.4(4) ?
    N1 C6 H6 . . 108.0 ?
    C5 C6 H6 . . 108.0 ?
    C7 C6 H6 . . 108.0 ?
    C9 C7 C8 . . 111.5(5) ?
    C9 C7 C6 . . 111.8(5) ?
    C8 C7 C6 . . 112.0(5) ?
    C9 C7 H7 . . 107.1 ?
    C8 C7 H7 . . 107.1 ?
    C6 C7 H7 . . 107.1 ?
    C7 C8 H8A . . 109.5 ?
    C7 C8 H8B . . 109.5 ?
    H8A C8 H8B . . 109.5 ?
    C7 C8 H8C . . 109.5 ?
    H8A C8 H8C . . 109.5 ?
    H8B C8 H8C . . 109.5 ?
    C7 C9 H9A . . 109.5 ?
    C7 C9 H9B . . 109.5 ?
    H9A C9 H9B . . 109.5 ?
    C7 C9 H9C . . 109.5 ?
    H9A C9 H9C . . 109.5 ?
    H9B C9 H9C . . 109.5 ?
    N1 C10 C11 . . 126.1(4) ?
    N1 C10 H10 . . 116.9 ?
    C11 C10 H10 . . 116.9 ?
    C16 C11 C12 . . 121.2(4) ?
    C16 C11 C10 . . 115.6(4) ?
    C12 C11 C10 . . 123.0(4) ?
    O3 C12 C13 . . 119.8(5) ?
    O3 C12 C11 . . 123.4(4) ?
    C13 C12 C11 . . 116.7(5) ?
    C14 C13 C12 . . 121.0(5) ?
    C14 C13 H13 . . 119.5 ?
    C12 C13 H13 . . 119.5 ?
    C15 C14 C13 . . 120.2(5) ?
    C15 C14 H14 . . 119.9 ?
    C13 C14 H14 . . 119.9 ?
    C16 C15 C14 . . 121.6(5) ?
    C16 C15 Br1 . . 119.4(4) ?
    C14 C15 Br1 . . 119.0(4) ?
    C15 C16 C11 . . 119.2(5) ?
    C15 C16 H16 . . 120.4 ?
    C11 C16 H16 . . 120.4 ?
loop_
    _geom_torsion_atom_site_label_1
    _geom_torsion_atom_site_label_2
    _geom_torsion_atom_site_label_3
    _geom_torsion_atom_site_label_4
    _geom_torsion_site_symmetry_1
    _geom_torsion_site_symmetry_2
    _geom_torsion_site_symmetry_3
    _geom_torsion_site_symmetry_4
    _geom_torsion
    _geom_torsion_publ_flag
    O3 Sn1 N1 C10 . . . . -34.1(4) ?
    C1 Sn1 N1 C10 . . . . -125.3(4) ?
    C3 Sn1 N1 C10 . . . . 60.5(4) ?
    O1 Sn1 N1 C10 . . . . 148.7(4) ?
    O3 Sn1 N1 C6 . . . . 161.6(3) ?
    C1 Sn1 N1 C6 . . . . 70.5(4) ?
    C3 Sn1 N1 C6 . . . . -103.8(3) ?
    O1 Sn1 N1 C6 . . . . -15.6(3) ?
    O3 Sn1 O1 C5 . . . . 0.6(6) ?
    C1 Sn1 O1 C5 . . . . -116.7(4) ?
    C3 Sn1 O1 C5 . . . . 119.2(4) ?
    N1 Sn1 O1 C5 . . . . 7.5(3) ?
    C1 Sn1 O3 C12 . . . . 163.1(4) ?
    C3 Sn1 O3 C12 . . . . -72.3(4) ?
    O1 Sn1 O3 C12 . . . . 45.8(6) ?
    N1 Sn1 O3 C12 . . . . 39.0(4) ?
    O3 Sn1 C1 C2 . . . . 104.8(18) ?
    C3 Sn1 C1 C2 . . . . 2.6(19) ?
    O1 Sn1 C1 C2 . . . . -96.3(18) ?
    N1 Sn1 C1 C2 . . . . -171.0(18) ?
    O3 Sn1 C1 C2' . . . . 157.3(13) ?
    C3 Sn1 C1 C2' . . . . 55.1(14) ?
    O1 Sn1 C1 C2' . . . . -43.9(14) ?
    N1 Sn1 C1 C2' . . . . -118.5(13) ?
    O3 Sn1 C3 C4 . . . . 87.1(5) ?
    C1 Sn1 C3 C4 . . . . -171.7(5) ?
    O1 Sn1 C3 C4 . . . . -72.0(5) ?
    N1 Sn1 C3 C4 . . . . 2.7(6) ?
    Sn1 O1 C5 O2 . . . . 179.8(4) ?
    Sn1 O1 C5 C6 . . . . 1.7(5) ?
    C10 N1 C6 C5 . . . . -144.9(4) ?
    Sn1 N1 C6 C5 . . . . 20.5(5) ?
    C10 N1 C6 C7 . . . . 91.3(5) ?
    Sn1 N1 C6 C7 . . . . -103.3(4) ?
    O2 C5 C6 N1 . . . . 167.5(4) ?
    O1 C5 C6 N1 . . . . -14.2(6) ?
    O2 C5 C6 C7 . . . . -67.9(6) ?
    O1 C5 C6 C7 . . . . 110.3(5) ?
    N1 C6 C7 C9 . . . . -65.2(6) ?
    C5 C6 C7 C9 . . . . 172.5(5) ?
    N1 C6 C7 C8 . . . . 60.8(6) ?
    C5 C6 C7 C8 . . . . -61.6(6) ?
    C6 N1 C10 C11 . . . . -176.0(4) ?
    Sn1 N1 C10 C11 . . . . 19.9(6) ?
    N1 C10 C11 C16 . . . . -176.7(5) ?
    N1 C10 C11 C12 . . . . 7.8(7) ?
    Sn1 O3 C12 C13 . . . . 154.0(4) ?
    Sn1 O3 C12 C11 . . . . -28.1(6) ?
    C16 C11 C12 O3 . . . . -179.4(4) ?
    C10 C11 C12 O3 . . . . -4.1(7) ?
    C16 C11 C12 C13 . . . . -1.5(7) ?
    C10 C11 C12 C13 . . . . 173.8(4) ?
    O3 C12 C13 C14 . . . . -179.9(5) ?
    C11 C12 C13 C14 . . . . 2.1(7) ?
    C12 C13 C14 C15 . . . . -0.5(8) ?
    C13 C14 C15 C16 . . . . -1.9(8) ?
    C13 C14 C15 Br1 . . . . 178.8(4) ?
    C14 C15 C16 C11 . . . . 2.4(8) ?
    Br1 C15 C16 C11 . . . . -178.2(4) ?
    C12 C11 C16 C15 . . . . -0.7(7) ?
    C10 C11 C16 C15 . . . . -176.3(4) ?
