# Supplementary material for: [N-(5-Bromo-2-oxidobenzyl­idene)-l-valin­ato-κ3 O,N,O′]diethyl­tin(IV)
Source: Acta Crystallogr Sect E Struct Rep Online. 2008 Oct 15;64(Pt 11):m1404. doi: 10.1107/S1600536808032388 (PMC2959713; doi:10.1107/S1600536808032388)
Supplement: Supplementary file 2 [file e-64-m1404-Isup2.hkl]

#
# h,k,l, Fc-squared, Fo-squared, sigma(Fo-squared) and status flag
#
data_I
_shelx_title ' a in P2(1)2(1)2(1)'
_shelx_refln_list_code          4
_shelx_F_calc_maximum      206.74
_exptl_crystal_F_000       936.00
_reflns_d_resolution_high  0.7964
 
loop_
 _symmetry_equiv_pos_as_xyz
 'x, y, z'
 '-x+1/2, -y, z+1/2'
 'x+1/2, -y+1/2, -z'
 '-x, y+1/2, -z+1/2'
 
_cell_length_a     9.8101
_cell_length_b    10.3773
_cell_length_c    18.3008
_cell_angle_alpha  90.000
_cell_angle_beta   90.000
_cell_angle_gamma  90.000
 
_shelx_F_squared_multiplier     1.000
 
loop_
 _refln_index_h
 _refln_index_k
 _refln_index_l
 _refln_F_squared_calc
 _refln_F_squared_meas
 _refln_F_squared_sigma
 _refln_observed_status
   2   0   0    13925.53    13212.37    566.54 o
   4   0   0     6281.69     7039.36    305.14 o
   6   0   0     8690.09     8954.61    388.93 o
   8   0   0     4951.61     4669.15    256.52 o
  10   0   0      198.92      216.38     32.50 o
  12   0   0      156.56      215.83     54.28 o
   1   1   0     5997.76     6247.33    208.33 o
   2   1   0      974.34     1010.59     36.48 o
   3   1   0      212.16      241.07     13.22 o
   4   1   0     4081.52     4217.89    130.45 o
   5   1   0     6131.88     6832.82    210.16 o
   6   1   0      426.64      405.59     17.66 o
   7   1   0     1530.45     1590.35     59.68 o
   8   1   0      582.35      590.30     33.33 o
   9   1   0      478.79      428.48     40.47 o
  10   1   0        5.87      -13.08     15.26 o
  11   1   0      544.54      530.97     43.26 o
  12   1   0        4.75        8.64     19.57 o
   0   2   0    17663.06    16076.38    689.50 o
   1   2   0     7921.49     7944.05    242.38 o
   2   2   0    15131.50    15017.89    501.09 o
   3   2   0      849.87      770.92     29.04 o
   4   2   0    24988.45    22702.98    753.69 o
   5   2   0     1045.15     1226.08     41.15 o
   6   2   0     6342.03     6506.97    220.80 o
   7   2   0      411.42      383.43     21.46 o
   8   2   0      614.46      627.05     30.33 o
   9   2   0      270.64      273.96     23.64 o
  10   2   0      460.44      582.70     43.69 o
  11   2   0       20.51        3.46     22.22 o
  12   2   0      114.94      177.86     28.84 o
   1   3   0    12204.40    12340.76    375.41 o
   2   3   0     2114.93     2085.17     65.85 o
   3   3   0     4523.08     4868.62    150.34 o
   4   3   0      201.46      213.70     12.90 o
   5   3   0      766.47      704.96     40.40 o
   6   3   0       74.76       69.58      9.79 o
   7   3   0     2488.74     2627.38     94.30 o
   8   3   0       23.57       38.30     12.86 o
   9   3   0     1108.49     1058.73     51.27 o
  10   3   0        1.49      -13.56     14.88 o
  11   3   0      182.56      169.52     26.27 o
   0   4   0     5855.91     6030.21    262.24 o
   1   4   0     3521.93     3555.43    110.83 o
   2   4   0    15583.05    15370.36    467.78 o
   3   4   0       43.99       60.18     11.60 o
   4   4   0     9771.54     9556.56    320.66 o
   5   4   0      671.92      612.18     27.10 o
   6   4   0     1582.23     1532.99     57.83 o
   7   4   0     1237.56     1177.62     53.66 o
   8   4   0      797.68      767.36     40.74 o
   9   4   0        2.38        1.77     12.67 o
  10   4   0      652.72      806.48     53.72 o
  11   4   0        9.63       -9.75     17.44 o
   1   5   0      104.69      120.08      9.09 o
   2   5   0     3201.70     3411.77    107.49 o
   3   5   0      651.51      693.54     29.19 o
   4   5   0     1408.25     1482.95     55.43 o
   5   5   0     1460.49     1406.09     53.37 o
   6   5   0      697.54      571.61     41.26 o
   7   5   0     1032.45     1039.17     49.91 o
   8   5   0        1.71       10.79     13.07 o
   9   5   0      282.88      289.79     26.92 o
  10   5   0        8.72        4.69     14.44 o
  11   5   0      256.47      204.73     34.59 o
   0   6   0    26931.04    24844.70   1068.12 o
   1   6   0     1497.54     1538.43     51.86 o
   2   6   0     8391.68     8107.32    249.98 o
   3   6   0      179.71      164.14     15.13 o
   4   6   0     1554.62     1543.29     65.88 o
   5   6   0      932.14      890.36     43.39 o
   6   6   0     4151.02     4260.99    167.44 o
   7   6   0      241.33      241.29     22.63 o
   8   6   0     1431.10     1390.77     64.73 o
   9   6   0        0.07        5.19     15.26 o
  10   6   0      255.19      270.99     38.58 o
   1   7   0       96.73      103.72     10.80 o
   2   7   0     1457.01     1367.10     49.15 o
   3   7   0      135.73      146.79     16.32 o
   4   7   0       25.50       27.01     13.58 o
   5   7   0     1407.98     1417.27     63.55 o
   6   7   0       54.70        9.49     12.89 o
   7   7   0       73.84       46.05     15.98 o
   8   7   0      189.61      163.64     22.37 o
   9   7   0      144.45      128.00     22.06 o
  10   7   0       77.17       73.46     25.09 o
   0   8   0     1849.24     1720.45     83.73 o
   1   8   0      357.52      384.96     21.59 o
   2   8   0     2170.70     2009.33     74.53 o
   3   8   0      871.06      925.64     45.53 o
   4   8   0     2398.41     2246.97     94.35 o
   5   8   0       55.37       31.76     14.63 o
   6   8   0     1029.08     1097.30     54.27 o
   7   8   0        5.33       13.43     14.89 o
   8   8   0      315.17      326.35     30.32 o
   9   8   0       24.30       44.38     24.72 o
   1   9   0        5.42       11.98     10.91 o
   2   9   0      311.56      299.67     24.60 o
   3   9   0      251.33      205.51     21.88 o
   4   9   0       54.72       70.54     16.72 o
   5   9   0        0.29       -8.66     14.93 o
   6   9   0       63.52       82.27     18.62 o
   7   9   0      173.16      164.51     23.26 o
   8   9   0      249.04      269.74     29.05 o
   0  10   0      255.30      246.46     33.63 o
   1  10   0     1113.92     1135.83     48.45 o
   2  10   0     2012.61     2098.61     89.82 o
   3  10   0      366.81      408.03     31.55 o
   4  10   0      430.01      463.27     34.51 o
   5  10   0      237.25      201.77     24.44 o
   6  10   0      237.14      179.76     24.61 o
   7  10   0      268.36      283.00     34.29 o
   1  11   0        0.58       -2.82     17.73 o
   2  11   0        9.21       36.11     19.78 o
   3  11   0       54.88       59.37     17.54 o
   4  11   0       26.32       16.87     16.92 o
   5  11   0       27.28       56.39     21.49 o
   6  11   0      121.35       89.75     23.87 o
   0  12   0      700.32      590.09     82.34 o
   1  12   0      449.64      522.82     47.21 o
   2  12   0      462.13      500.57     87.42 o
   3  12   0       79.98       69.01     48.14 o
   4  12   0      203.81      251.63     39.97 o
   1   0   1     1031.56     1058.71     36.49 o
   2   0   1      491.76      593.78     20.47 o
   3   0   1    26209.40    23864.02    722.99 o
   4   0   1     1362.15     1478.06     47.78 o
   5   0   1      755.50      721.38     26.01 o
   6   0   1     1782.62     1934.60     63.03 o
   7   0   1      445.34      408.37     18.90 o
   8   0   1      163.54      195.38     19.19 o
   9   0   1      543.43      523.96     32.77 o
  10   0   1      778.70      656.24     39.20 o
  11   0   1       48.59       64.72     32.46 o
  12   0   1      182.22      234.66     40.16 o
 -12   1   1       10.35        3.12     23.98 o
 -11   1   1      153.08      143.69     24.59 o
 -10   1   1      121.74      121.24     18.54 o
  -9   1   1     1579.63     1584.44     73.23 o
  -8   1   1      101.28      135.45     14.11 o
  -7   1   1     3756.20     3737.62    130.01 o
  -6   1   1       49.45       52.78      9.39 o
  -5   1   1    13993.99    13609.90    402.63 o
  -4   1   1       24.94       35.05      5.20 o
  -3   1   1    17335.59    16285.33    550.70 o
  -2   1   1     4120.33     4548.69    161.31 o
  -1   1   1    32572.45    24321.21   1342.53 o
   0   1   1      984.52     1085.08     38.58 o
   2   1   1     3474.80     3953.88    116.05 o
   3   1   1    18222.71    17013.84    472.11 o
   4   1   1       79.50       96.47      6.01 o
   5   1   1    12948.11    12670.93    398.41 o
   6   1   1       38.21       27.37      6.48 o
   7   1   1     3726.78     3725.37    130.00 o
   8   1   1      138.75      119.70     23.14 o
   9   1   1     1768.15     1791.75     74.24 o
  10   1   1      111.18      101.84     21.68 o
  11   1   1      149.50      160.94     38.48 o
  12   1   1        9.40      -13.55     19.12 o
 -12   2   1      165.60      174.81     28.07 o
 -11   2   1       24.30       27.12     18.44 o
 -10   2   1      805.17      878.15     54.06 o
  -9   2   1      329.72      338.33     26.28 o
  -8   2   1     1359.29     1332.28     52.65 o
  -7   2   1     1085.75     1080.84     41.74 o
  -6   2   1     3103.34     3110.76    115.22 o
  -5   2   1      386.89      395.11     22.17 o
  -4   2   1      967.03      972.35     40.20 o
  -3   2   1     3366.47     3876.33    171.07 o
  -2   2   1     1972.12     2177.19     90.39 o
  -1   2   1    10681.35    11209.69    380.29 o
   0   2   1    20042.40    17828.62    540.87 o
   1   2   1    11421.05    11746.76    382.41 o
   2   2   1     2385.25     2607.96     71.58 o
   3   2   1     3669.92     4039.20    124.33 o
   4   2   1      915.71      901.43     28.85 o
   5   2   1      407.41      435.36     16.11 o
   6   2   1     3517.31     3544.66    116.57 o
   7   2   1      960.14      947.93     40.51 o
   8   2   1     1356.74     1302.00     51.66 o
   9   2   1      347.12      390.81     33.14 o
  10   2   1      723.88      727.75     50.74 o
  11   2   1       26.07       -0.85     16.71 o
  12   2   1      169.07      141.17     27.40 o
 -11   3   1      163.22      137.39     33.28 o
 -10   3   1       72.96       69.98     20.76 o
  -9   3   1      538.11      590.93     35.20 o
  -8   3   1      106.14       79.01     12.48 o
  -7   3   1     1678.41     1624.96     64.69 o
  -6   3   1     1751.39     1661.23    100.12 o
  -5   3   1     7898.73     7622.54    333.56 o
  -4   3   1     2708.00     3133.99    102.08 o
  -3   3   1    14779.05    14269.31    475.93 o
  -2   3   1    13885.87    13433.63    437.23 o
  -1   3   1     6106.86     6490.77    194.84 o
   0   3   1     1420.05     1523.87     48.68 o
   1   3   1     6024.53     6212.40    194.32 o
   2   3   1    13017.43    12897.90    369.88 o
   3   3   1    14764.67    14273.62    433.68 o
   4   3   1     2395.20     2721.24    100.46 o
   5   3   1     7922.58     7708.11    219.31 o
   6   3   1     1833.51     1780.64     62.14 o
   7   3   1     1842.05     1848.88     65.55 o
   8   3   1       66.49       64.38     14.05 o
   9   3   1      553.97      528.66     33.77 o
  10   3   1       69.96       65.09     23.40 o
  11   3   1      154.41      160.16     26.27 o
 -11   4   1       30.35       29.05     19.91 o
 -10   4   1      438.08      426.22     37.93 o
  -9   4   1       22.86       13.73     13.53 o
  -8   4   1     1109.87     1032.50     59.74 o
  -7   4   1     1662.62     1608.42     67.99 o
  -6   4   1     1102.70     1054.42     46.19 o
  -5   4   1     1564.93     1566.15     59.61 o
  -4   4   1     2974.78     2836.00    104.67 o
  -3   4   1      747.02      816.79     34.41 o
  -2   4   1     1625.91     1706.08     55.50 o
  -1   4   1     4484.79     4619.87    148.54 o
   0   4   1     2737.54     3034.84     95.01 o
   1   4   1     4925.45     5069.99    150.80 o
   2   4   1     1673.04     1731.20     55.72 o
   3   4   1      935.36     1012.93     30.01 o
   4   4   1     3384.59     3230.63     97.24 o
   5   4   1     1644.72     1678.05     59.96 o
   6   4   1      974.66      938.70     40.13 o
   7   4   1     1521.84     1512.35     67.60 o
   8   4   1     1065.05     1031.87     53.49 o
   9   4   1       31.31       -1.90     12.98 o
  10   4   1      490.34      416.94     58.78 o
  11   4   1       33.97       50.22     20.56 o
 -11   5   1      104.67       95.29     24.18 o
 -10   5   1      103.77       78.18     19.00 o
  -9   5   1      770.44      852.25     53.35 o
  -8   5   1      212.08      187.09     20.91 o
  -7   5   1     1932.06     1933.23     81.59 o
  -6   5   1      732.89      724.15     35.42 o
  -5   5   1     4920.90     4815.54    190.41 o
  -4   5   1     1275.05     1230.36     46.65 o
  -3   5   1     8783.87     8714.63    291.36 o
  -2   5   1     3403.17     3425.45    111.74 o
  -1   5   1    13995.77    13834.74    409.37 o
   0   5   1      800.46      788.37     28.40 o
   1   5   1    12915.51    12898.01    406.17 o
   2   5   1     3571.05     3687.70    111.78 o
   3   5   1     8539.86     8608.07    246.01 o
   4   5   1     1274.38     1219.77     47.07 o
   5   5   1     5639.91     5134.46    187.79 o
   6   5   1      652.20      562.06     34.01 o
   7   5   1     1849.67     1900.35     81.60 o
   8   5   1      216.58      180.76     20.65 o
   9   5   1      713.81      808.12     45.62 o
  10   5   1      100.48      111.62     24.75 o
  11   5   1      111.69      104.68     25.76 o
 -10   6   1      296.83      265.09     28.05 o
  -9   6   1      261.99      291.06     29.94 o
  -8   6   1      309.26      333.36     27.91 o
  -7   6   1       44.80       52.55     14.44 o
  -6   6   1      660.04      641.27     35.60 o
  -5   6   1      239.51      226.20     20.18 o
  -4   6   1      636.33      732.16     36.90 o
  -3   6   1     2857.52     2779.94     94.72 o
  -2   6   1     1178.51     1277.90     46.07 o
  -1   6   1      283.23      321.86     15.54 o
   0   6   1      133.26      146.41     10.82 o
   1   6   1      269.17      274.28     15.12 o
   2   6   1     1304.19     1428.27     46.95 o
   3   6   1     2596.01     2556.60     78.64 o
   4   6   1      654.40      692.64     50.97 o
   5   6   1      247.26      221.64     19.99 o
   6   6   1      601.66      582.15     36.63 o
   7   6   1       69.93       53.99     14.77 o
   8   6   1      331.51      308.99     27.28 o
   9   6   1      246.11      244.44     26.35 o
  10   6   1      311.32      255.47     30.43 o
 -10   7   1       10.16       -2.50     16.81 o
  -9   7   1      360.09      403.27     37.55 o
  -8   7   1      260.56      221.25     24.72 o
  -7   7   1      935.02      885.57     47.18 o
  -6   7   1      190.91      212.04     22.03 o
  -5   7   1     2669.81     2598.14    103.80 o
  -4   7   1      410.53      402.14     27.48 o
  -3   7   1     3184.18     3108.30    124.56 o
  -2   7   1     1631.06     1599.04     55.17 o
  -1   7   1     7162.55     7166.21    225.98 o
   0   7   1      102.26      106.31     10.65 o
   1   7   1     7484.46     7502.27    228.83 o
   2   7   1     1729.21     1682.40     56.54 o
   3   7   1     3371.08     3165.18    116.13 o
   4   7   1      319.71      306.91     27.60 o
   5   7   1     2480.02     2421.25    103.14 o
   6   7   1      175.04      190.29     21.14 o
   7   7   1      907.52      885.89     75.98 o
   8   7   1      283.94      287.57     27.39 o
   9   7   1      397.20      419.37     33.89 o
  10   7   1        7.74        4.66     17.04 o
  -9   8   1      123.99      127.38     22.67 o
  -8   8   1      350.68      315.58     31.02 o
  -7   8   1      190.16      179.03     22.59 o
  -6   8   1      506.64      461.77     34.14 o
  -5   8   1       51.69       77.00     16.54 o
  -4   8   1      130.15      138.08     18.29 o
  -3   8   1      616.77      573.80     34.83 o
  -2   8   1       76.16       80.94     14.41 o
  -1   8   1      690.54      656.44     28.19 o
   0   8   1     1572.71     1697.26     58.41 o
   1   8   1      714.62      673.00     28.06 o
   2   8   1       68.62       56.36     10.08 o
   3   8   1      616.09      611.02     34.63 o
   4   8   1       84.62      127.51     18.03 o
   5   8   1       58.09       61.79     15.70 o
   6   8   1      597.17      602.02     37.95 o
   7   8   1      202.77      210.25     24.17 o
   8   8   1      351.48      336.95     30.35 o
   9   8   1      108.00      100.65     22.00 o
  -8   9   1      106.34      142.10     26.57 o
  -7   9   1      410.17      401.97     33.32 o
  -6   9   1      145.24      137.26     21.03 o
  -5   9   1      708.64      744.81     42.84 o
  -4   9   1      248.82      268.05     25.43 o
  -3   9   1     1406.51     1340.06     62.01 o
  -2   9   1     1060.74     1151.00     51.92 o
  -1   9   1     1437.32     1478.34     58.53 o
   0   9   1      574.15      601.01     30.69 o
   1   9   1     1473.94     1465.96     57.78 o
   2   9   1      944.38      950.21     56.67 o
   3   9   1     1357.71     1324.33     61.63 o
   4   9   1      244.33      262.53     25.24 o
   5   9   1      695.77      680.12     41.91 o
   6   9   1      141.79      131.25     21.02 o
   7   9   1      413.71      413.34     33.15 o
   8   9   1       88.11      111.80     25.07 o
  -7  10   1      187.22      157.22     28.69 o
  -6  10   1       41.97       51.00     21.71 o
  -5  10   1      204.52      256.19     26.84 o
  -4  10   1      280.05      264.28     26.67 o
  -3  10   1       36.40       37.32     16.25 o
  -2  10   1      170.12      204.99     22.76 o
  -1  10   1      420.31      409.75     26.55 o
   0  10   1       52.15       71.79     16.54 o
   1  10   1      477.92      471.22     31.34 o
   2  10   1      164.48      212.29     22.65 o
   3  10   1       45.92       24.89     15.55 o
   4  10   1      319.23      310.50     30.48 o
   5  10   1      202.40      244.14     26.12 o
   6  10   1       43.14       44.89     18.44 o
   7  10   1      180.52      153.45     23.71 o
  -6  11   1      151.58      153.95     30.68 o
  -5  11   1      230.56      255.32     33.16 o
  -4  11   1      271.90      264.63     32.44 o
  -3  11   1      730.13      750.40     45.24 o
  -2  11   1      346.71      401.85     32.00 o
  -1  11   1      523.58      472.36     39.73 o
   0  11   1       71.72      124.94     20.11 o
   1  11   1      442.40      434.22     39.06 o
   2  11   1      347.57      403.07     37.95 o
   3  11   1      720.57      773.54     85.49 o
   4  11   1      285.38      339.10     33.31 o
   5  11   1      247.57      298.83     38.05 o
   6  11   1      149.48      198.39     26.61 o
  -4  12   1       40.88       40.91     22.52 o
  -3  12   1       58.15       82.76     30.54 o
  -2  12   1       56.10       68.57     28.74 o
  -1  12   1       24.75       -5.90     24.02 o
   0  12   1        2.67       19.89     39.51 o
   1  12   1       25.06       29.21     22.71 o
   2  12   1       50.43       37.55     22.06 o
   3  12   1       57.67       45.13     22.61 o
   4  12   1       42.95       47.04     23.21 o
   0  13   1      213.57      260.51     60.23 o
   0   0   2    10527.90     9063.31    389.52 o
   1   0   2     2008.70     2073.56     63.81 o
   2   0   2    10731.91    10779.13    327.20 o
   3   0   2      204.86      235.34     10.74 o
   4   0   2    23756.85    21836.58    724.58 o
   5   0   2       93.01       99.86      7.84 o
   6   0   2      286.11      252.47     13.44 o
   7   0   2      997.59     1060.16     38.27 o
   8   0   2     1236.27     1128.97     51.91 o
   9   0   2      901.37      901.71     45.83 o
  10   0   2     1024.42     1087.27     53.56 o
  11   0   2      196.30      186.83     27.34 o
  12   0   2       65.21       65.42     22.87 o
 -12   1   2       57.00      112.54     33.87 o
 -11   1   2      155.98      152.14     21.25 o
 -10   1   2      224.58      233.97     23.90 o
  -9   1   2      620.64      621.20     35.31 o
  -8   1   2      754.79      753.59     32.35 o
  -7   1   2     1466.84     1458.72     55.98 o
  -6   1   2     4403.83     4455.75    157.85 o
  -5   1   2      712.55      805.31     32.59 o
  -4   1   2     9226.97     9426.54    363.87 o
  -3   1   2     1329.42     1388.27     58.73 o
  -2   1   2    29045.85    25197.58    901.62 o
  -1   1   2     6889.10     7429.94    321.70 o
   0   1   2    21906.00    18003.19    545.46 o
   1   1   2     7075.60     7415.70    207.91 o
   2   1   2    26509.73    23339.05    623.07 o
   3   1   2     1477.14     1587.27     42.06 o
   4   1   2     9724.84     9968.50    259.45 o
   5   1   2      537.50      607.71     22.43 o
   6   1   2     4754.62     4756.71    144.49 o
   7   1   2     1515.87     1466.80     54.89 o
   8   1   2      594.04      577.38     35.36 o
   9   1   2      554.65      534.32     33.98 o
  10   1   2      215.92      206.42     26.39 o
  11   1   2      145.98      115.86     23.00 o
  12   1   2       60.01       83.49     32.28 o
 -12   2   2       49.20       24.83     24.13 o
 -11   2   2      144.09      134.00     33.77 o
 -10   2   2      119.00      103.22     22.07 o
  -9   2   2      343.45      303.31     25.00 o
  -8   2   2     1466.37     1437.14     56.08 o
  -7   2   2     2292.16     2263.38     79.65 o
  -6   2   2     3785.94     3781.62    143.24 o
  -5   2   2      519.51      519.86     25.34 o
  -4   2   2     5587.91     5566.66    213.62 o
  -3   2   2     4215.81     4440.45    204.93 o
  -2   2   2     3342.42     3207.33    121.60 o
  -1   2   2    11012.72    10925.85    409.19 o
   1   2   2    11404.73    11112.97    336.71 o
   2   2   2     3380.00     3217.81     85.93 o
   3   2   2     4476.21     4826.56    126.02 o
   4   2   2     5451.90     5545.44    156.44 o
   5   2   2      412.73      423.69     16.87 o
   6   2   2     3586.67     3546.86    114.09 o
   7   2   2     2054.31     2073.39     78.30 o
   8   2   2     1443.58     1411.35     55.31 o
   9   2   2      360.93      348.66     31.54 o
  10   2   2      126.54      118.17     22.13 o
  11   2   2      154.60      148.90     25.74 o
  12   2   2       47.10       16.30     19.19 o
 -11   3   2      389.59      281.25     40.65 o
 -10   3   2      122.70      115.97     23.83 o
  -9   3   2      136.18      110.77     21.96 o
  -8   3   2      637.64      591.32     30.52 o
  -7   3   2      737.59      704.05     42.08 o
  -6   3   2     4468.78     4153.66    197.16 o
  -5   3   2     6709.64     6760.91    298.45 o
  -4   3   2     6178.28     6237.60    239.83 o
  -3   3   2      578.65      609.51     29.38 o
  -2   3   2     6583.70     6657.08    221.99 o
  -1   3   2     3038.24     3435.53    184.60 o
   0   3   2     2740.24     2889.31     89.92 o
   1   3   2     2256.70     2547.12     79.62 o
   2   3   2     6583.95     6673.40    189.94 o
   3   3   2      687.77      688.72     21.86 o
   4   3   2     6390.28     6461.37    182.27 o
   5   3   2     6729.29     6868.15    182.56 o
   6   3   2     4438.40     4390.52    141.83 o
   7   3   2      767.74      792.11     38.72 o
   8   3   2      576.85      652.20     46.76 o
   9   3   2      143.40      124.24     18.27 o
  10   3   2      143.76      181.53     26.36 o
  11   3   2      378.16      378.51     37.41 o
 -11   4   2      147.62      166.33     28.20 o
 -10   4   2      100.98       90.46     22.68 o
  -9   4   2      286.09      283.38     49.66 o
  -8   4   2      323.60      302.25     25.32 o
  -7   4   2      513.09      474.32     30.95 o
  -6   4   2     4829.57     4612.60    182.63 o
  -5   4   2     1361.76     1311.83     56.43 o
  -4   4   2     2564.82     2538.53    100.72 o
  -3   4   2     5284.43     5405.91    189.11 o
  -2   4   2     6256.98     6484.06    209.55 o
  -1   4   2      122.81      141.11     30.46 o
   0   4   2    15465.17    14444.85    439.62 o
   1   4   2       89.30       87.28     10.09 o
   2   4   2     5879.62     6028.97    177.22 o
   3   4   2     5662.85     5792.34    161.88 o
   4   4   2     2593.81     2568.44     81.82 o
   5   4   2     1351.45     1348.91     46.10 o
   6   4   2     4949.74     4876.70    164.94 o
   7   4   2      665.12      604.79     28.63 o
   8   4   2      341.71      353.25     28.31 o
   9   4   2      261.26      294.24     26.07 o
  10   4   2       85.99       97.43     23.04 o
  11   4   2      142.87      169.18     27.98 o
 -11   5   2      177.05      207.80     30.89 o
 -10   5   2      175.60      169.10     27.67 o
  -9   5   2      387.19      318.44     27.71 o
  -8   5   2      780.23      779.91     44.61 o
  -7   5   2      268.13      254.51     22.14 o
  -6   5   2     1283.90     1286.72     56.53 o
  -5   5   2      163.04      119.76     15.18 o
  -4   5   2     3859.80     3887.92    147.00 o
  -3   5   2     3061.78     3037.11    104.21 o
  -2   5   2     6615.22     6786.45    233.30 o
  -1   5   2     1001.97     1097.98     38.72 o
   0   5   2     6196.67     6320.13    195.01 o
   1   5   2     1071.47     1203.74     39.90 o
   2   5   2     7109.24     7061.46    199.07 o
   3   5   2     2930.29     2952.73     87.70 o
   4   5   2     3557.52     3706.09    119.24 o
   5   5   2      186.79      164.43     13.89 o
   6   5   2     1226.63     1231.00     49.70 o
   7   5   2      244.73      233.99     22.40 o
   8   5   2      909.40      922.84     44.96 o
   9   5   2      409.91      353.30     29.31 o
  10   5   2      175.17      198.00     29.87 o
  11   5   2      170.85      130.86     27.34 o
 -10   6   2      314.25      313.46     30.20 o
  -9   6   2      267.75      266.94     26.74 o
  -8   6   2      442.89      378.54     39.92 o
  -7   6   2      153.43      151.26     19.13 o
  -6   6   2      444.06      414.68     28.69 o
  -5   6   2      321.92      305.96     23.44 o
  -4   6   2     5470.48     5163.53    200.45 o
  -3   6   2     1390.47     1402.23     61.75 o
  -2   6   2     6360.97     6546.92    217.35 o
  -1   6   2      519.15      504.43     21.05 o
   0   6   2     2668.77     2698.69     86.54 o
   1   6   2      548.59      506.61     21.61 o
   2   6   2     6112.64     6240.83    197.49 o
   3   6   2     1434.10     1473.37     45.88 o
   4   6   2     5533.51     5295.26    180.39 o
   5   6   2      342.07      352.20     27.44 o
   6   6   2      418.74      438.28     28.94 o
   7   6   2      159.54      135.95     19.67 o
   8   6   2      422.83      447.22     31.79 o
   9   6   2      235.27      267.46     26.96 o
  10   6   2      314.70      299.17     36.23 o
 -10   7   2      127.68      158.12     29.10 o
  -9   7   2      226.60      220.95     25.91 o
  -8   7   2      509.37      560.43     36.92 o
  -7   7   2      554.41      574.48     37.39 o
  -6   7   2      642.74      650.00     38.19 o
  -5   7   2       17.42       43.46     13.84 o
  -4   7   2     2138.30     2175.50     90.25 o
  -3   7   2      168.97      166.05     17.82 o
  -2   7   2     1667.05     1664.93     67.35 o
  -1   7   2     1811.93     1857.92     59.04 o
   0   7   2     1637.19     1652.50     56.12 o
   1   7   2     1610.23     1593.17     57.92 o
   2   7   2     1537.75     1497.33     53.67 o
   3   7   2      159.25      192.35     13.61 o
   4   7   2     2168.96     2160.93     89.99 o
   5   7   2       38.39       52.89     13.97 o
   6   7   2      705.41      631.70     42.43 o
   7   7   2      546.78      621.26     37.83 o
   8   7   2      462.01      498.51     35.96 o
   9   7   2      214.47      229.48     26.53 o
  10   7   2      123.13      205.34     31.91 o
  -9   8   2       39.82       31.79     22.07 o
  -8   8   2      262.65      330.81     35.56 o
  -7   8   2      353.63      382.03     30.93 o
  -6   8   2      690.98      661.21     39.38 o
  -5   8   2      165.11      180.14     21.15 o
  -4   8   2      888.61      929.71     45.60 o
  -3   8   2       26.76       25.70     13.33 o
  -2   8   2     1977.18     1945.14     83.21 o
  -1   8   2      990.27     1013.90     41.73 o
   0   8   2     1779.72     1747.58     59.63 o
   1   8   2      990.28      993.91     37.80 o
   2   8   2     2083.34     2016.93     67.80 o
   3   8   2       47.51       48.91     15.22 o
   4   8   2      853.96      838.97     44.46 o
   5   8   2      144.56      151.83     19.61 o
   6   8   2      660.44      606.59     38.60 o
   7   8   2      358.31      363.22     30.54 o
   8   8   2      268.91      307.50     29.57 o
   9   8   2       42.95       46.41     19.09 o
  -8   9   2      106.94      102.92     25.50 o
  -7   9   2      169.60      185.55     27.82 o
  -6   9   2      357.29      387.01     36.74 o
  -5   9   2      742.25      749.19     42.36 o
  -4   9   2      823.15      803.61     46.01 o
  -3   9   2      230.23      243.61     23.70 o
  -2   9   2      841.97      838.41     41.93 o
  -1   9   2      393.64      380.01     24.84 o
   0   9   2      377.24      392.24     23.98 o
   1   9   2      452.03      498.04     23.91 o
   2   9   2      777.48      709.49     61.19 o
   3   9   2      256.59      252.66     23.76 o
   4   9   2      864.65      882.82     45.90 o
   5   9   2      680.21      601.26     39.89 o
   6   9   2      365.38      390.63     31.79 o
   7   9   2      176.15      189.69     24.52 o
   8   9   2       91.45       98.97     21.83 o
  -7  10   2      117.06      123.46     26.49 o
  -6  10   2      325.62      387.74     38.35 o
  -5  10   2      159.47      161.71     26.30 o
  -4  10   2      117.21      174.41     34.87 o
  -3  10   2      304.36      312.59     39.59 o
  -2  10   2      638.73      620.77     37.66 o
  -1  10   2      156.22      174.12     18.52 o
   0  10   2     1371.66     1408.79     57.46 o
   1  10   2      161.44      221.16     28.66 o
   2  10   2      633.24      566.50     41.14 o
   3  10   2      320.97      322.38     27.98 o
   4  10   2      112.12      112.36     20.37 o
   5  10   2      170.16      202.39     24.41 o
   6  10   2      352.01      368.98     44.81 o
   7  10   2      127.26       83.04     22.02 o
  -6  11   2      117.92       88.78     25.77 o
  -5  11   2      124.11      139.18     26.77 o
  -4  11   2      154.63      131.80     25.93 o
  -3  11   2      216.28      213.26     29.81 o
  -2  11   2      227.96      232.57     60.40 o
  -1  11   2      287.13      314.54     41.21 o
   0  11   2      564.53      536.70     36.30 o
   1  11   2      275.14      337.30     38.47 o
   2  11   2      277.28      272.19     32.24 o
   3  11   2      223.34      218.66     31.91 o
   4  11   2      154.88      158.63     23.30 o
   5  11   2      118.65      154.81     23.85 o
   6  11   2      109.26      119.79     32.51 o
  -4  12   2      165.31      158.36     29.36 o
  -3  12   2      100.04       96.10     25.32 o
  -2  12   2      324.21      307.67     43.49 o
  -1  12   2      182.07      237.18     40.27 o
   0  12   2        5.18       26.72     39.00 o
   1  12   2      171.47      204.95     60.44 o
   2  12   2      321.91      336.63     46.81 o
   3  12   2       90.84      106.20     29.21 o
   4  12   2      161.80      148.57     39.52 o
   2   0   3     2329.32     2568.71     79.65 o
   3   0   3     3435.67     3701.35    114.54 o
   4   0   3      201.46      206.75     10.32 o
   5   0   3     7299.21     7398.49    277.57 o
   6   0   3      880.26      852.75     34.36 o
   7   0   3     6315.97     6113.04    214.36 o
   8   0   3      315.77      302.65     23.39 o
   9   0   3     1002.26      968.28     48.21 o
  10   0   3      298.98      293.61     31.04 o
  11   0   3       50.17      103.51     28.48 o
  12   0   3       16.00        5.81     35.12 o
 -12   1   3      232.43      202.07     38.68 o
 -11   1   3       45.46       45.76     16.69 o
 -10   1   3      868.05      894.77     66.78 o
  -9   1   3      592.17      532.18     33.18 o
  -8   1   3       61.69       68.91     13.52 o
  -7   1   3      453.86      435.70     22.42 o
  -6   1   3     2412.37     2464.72     95.03 o
  -5   1   3     4770.80     4651.72    182.81 o
  -4   1   3     8374.63     9228.92    343.33 o
  -3   1   3     9746.96     9685.71    327.45 o
  -2   1   3      828.98      755.39     25.79 o
  -1   1   3    20599.57    18697.49    601.67 o
   0   1   3     1363.26     1738.97     59.77 o
   1   1   3    19165.63    17307.81    497.05 o
   2   1   3      642.11      593.65     20.43 o
   3   1   3     9704.24     9920.45    277.39 o
   4   1   3     8303.19     9053.25    240.44 o
   5   1   3     5514.84     5399.94    151.75 o
   6   1   3     2323.69     2349.44     71.01 o
   7   1   3      375.83      365.09     21.07 o
   8   1   3       42.58       39.84     12.91 o
   9   1   3      505.64      514.63     39.13 o
  10   1   3      873.56      747.59     53.71 o
  11   1   3       51.97       11.12     19.89 o
  12   1   3      228.89      252.14     54.96 o
 -12   2   3       36.62       29.36     31.49 o
 -11   2   3      242.67      303.27     33.78 o
 -10   2   3      200.90      226.33     23.40 o
  -9   2   3     1187.43     1158.35     54.24 o
  -8   2   3      221.29      225.40     17.83 o
  -7   2   3      754.24      762.46     51.86 o
  -6   2   3     2429.48     2386.73     92.75 o
  -5   2   3     5491.55     5194.59    206.99 o
  -4   2   3     4108.76     4020.85    186.32 o
  -3   2   3    29874.21    27175.63   1170.57 o
  -2   2   3      290.06      245.94     22.08 o
  -1   2   3    24120.97    21635.10    710.91 o
   0   2   3     1771.91     1852.95     58.28 o
   1   2   3    24316.63    21378.97    653.10 o
   2   2   3      442.53      427.40     13.76 o
   3   2   3    29496.02    27278.15    714.02 o
   4   2   3     4414.92     4406.51    123.50 o
   5   2   3     5847.24     5712.52    149.45 o
   6   2   3     2168.75     2181.45     66.79 o
   7   2   3      745.48      743.29     32.53 o
   8   2   3      195.27      183.31     18.70 o
   9   2   3     1176.44     1096.32     84.04 o
  10   2   3      246.95      212.50     27.41 o
  11   2   3      248.49      261.09     32.00 o
  12   2   3       33.78        9.57     28.97 o
 -11   3   3        0.16      -19.35     21.24 o
 -10   3   3      356.80      395.92     56.78 o
  -9   3   3      189.44      221.15     21.71 o
  -8   3   3     1545.72     1638.70     70.45 o
  -7   3   3      463.00      412.73     32.93 o
  -6   3   3      471.11      508.16     32.45 o
  -5   3   3      485.81      454.90     30.18 o
  -4   3   3       22.08       36.95      9.71 o
  -3   3   3      591.66      582.99     27.16 o
  -2   3   3     4384.65     4661.60    175.50 o
  -1   3   3     4886.58     4984.39    189.35 o
   0   3   3      465.43      431.69     16.41 o
   1   3   3     5131.64     5140.46    145.93 o
   2   3   3     4384.69     4665.60    133.70 o
   3   3   3      590.92      587.01     18.11 o
   4   3   3       13.80       36.11      5.01 o
   5   3   3      539.70      504.57     18.63 o
   6   3   3      451.70      483.18     24.03 o
   7   3   3      464.80      513.14     26.00 o
   8   3   3     1642.04     1615.92     70.49 o
   9   3   3      205.45      247.73     33.16 o
  10   3   3      361.35      372.66     36.94 o
  11   3   3        0.21        8.01     18.23 o
 -11   4   3      113.90      151.77     46.32 o
 -10   4   3      166.61      145.37     53.84 o
  -9   4   3     1055.51     1098.04    154.08 o
  -8   4   3      122.66      150.08     21.63 o
  -7   4   3      845.43      899.47     47.79 o
  -6   4   3     1005.27      979.85     44.96 o
  -5   4   3     3460.71     3239.13    126.00 o
  -4   4   3      846.87      849.19     34.78 o
  -3   4   3    16996.59    16187.90    614.65 o
  -2   4   3      629.26      656.74     32.46 o
  -1   4   3     6677.87     6748.81    231.98 o
   0   4   3     4765.88     4996.79    154.36 o
   1   4   3     7082.72     7108.96    199.15 o
   2   4   3      717.44      744.41     24.25 o
   3   4   3    17275.72    16689.01    465.52 o
   4   4   3      619.99      637.83     23.88 o
   5   4   3     3390.26     3201.89    113.19 o
   6   4   3      976.35      940.15     39.65 o
   7   4   3      863.73      866.36     38.42 o
   8   4   3      125.27      137.96     18.29 o
   9   4   3     1098.90     1200.13     56.75 o
  10   4   3      144.43      136.22     24.77 o
  11   4   3      109.81      153.13     27.15 o
 -11   5   3       92.49       95.29     24.08 o
 -10   5   3      236.27      177.57     23.49 o
  -9   5   3      106.50       85.85     17.64 o
  -8   5   3      274.94      289.89     25.51 o
  -7   5   3      296.53      284.54     28.33 o
  -6   5   3     1010.74      958.38     46.95 o
  -5   5   3     2905.32     2875.26    109.98 o
  -4   5   3     2670.81     2701.85    109.30 o
  -3   5   3     3234.38     3233.85    129.90 o
  -2   5   3     1065.98     1194.86     40.81 o
  -1   5   3     6051.58     6330.50    217.87 o
   0   5   3      131.29      115.28      8.75 o
   1   5   3     6366.99     6600.52    200.80 o
   2   5   3      910.71      945.45     33.28 o
   3   5   3     3348.40     3426.74     98.66 o
   4   5   3     2615.37     2797.23     89.18 o
   5   5   3     2746.63     2618.82     97.22 o
   6   5   3     1059.53     1065.04     48.00 o
   7   5   3      353.20      347.69     21.95 o
   8   5   3      313.04      348.09     27.36 o
   9   5   3      128.64      137.74     20.18 o
  10   5   3      224.88      193.31     24.05 o
  11   5   3       79.41       87.80     24.97 o
 -10   6   3       54.78       53.90     22.70 o
  -9   6   3      272.94      257.73     26.54 o
  -8   6   3      142.31      177.46     23.71 o
  -7   6   3     2343.60     2231.86    100.06 o
  -6   6   3      572.39      589.09     34.83 o
  -5   6   3     1972.26     2234.21     87.76 o
  -4   6   3      356.81      340.39     23.92 o
  -3   6   3     1504.99     1503.09     64.34 o
  -2   6   3      960.45      998.00     36.36 o
  -1   6   3    10991.75    10653.70    330.74 o
   0   6   3      667.61      668.46     25.99 o
   1   6   3    11221.59    11032.21    334.39 o
   2   6   3      778.34      786.70     29.35 o
   3   6   3     1536.34     1524.37     47.89 o
   4   6   3      362.60      335.79     20.46 o
   5   6   3     1916.05     1992.90     77.53 o
   6   6   3      575.00      617.12     44.31 o
   7   6   3     2428.99     2620.80    141.51 o
   8   6   3      122.17      127.81     19.86 o
   9   6   3      279.55      307.69     28.11 o
  10   6   3       50.17       28.13     20.64 o
 -10   7   3      178.09      182.78     30.14 o
  -9   7   3      278.70      238.90     32.23 o
  -8   7   3      124.88      120.16     24.89 o
  -7   7   3      174.40      176.07     20.70 o
  -6   7   3      207.85      191.71     33.45 o
  -5   7   3      519.86      524.16     35.47 o
  -4   7   3     1091.97     1181.53     54.48 o
  -3   7   3     2783.95     2626.28    105.79 o
  -2   7   3      124.77      141.65     16.24 o
  -1   7   3     1458.98     1502.03     49.68 o
   0   7   3       27.87       35.89     10.46 o
   1   7   3     1337.33     1339.26     48.75 o
   2   7   3       74.84       87.14      9.46 o
   3   7   3     2763.42     2606.89     85.66 o
   4   7   3     1130.37     1187.01     48.29 o
   5   7   3      609.45      493.04     31.50 o
   6   7   3      193.49      170.71     20.35 o
   7   7   3      154.22      136.67     20.06 o
   8   7   3      104.25      117.78     23.36 o
   9   7   3      258.14      249.86     27.05 o
  10   7   3      172.05      166.13     24.80 o
  -9   8   3      116.77      122.60     27.18 o
  -8   8   3       88.33       72.39     31.15 o
  -7   8   3      486.59      520.13     43.17 o
  -6   8   3       60.86       52.36     19.15 o
  -5   8   3      911.13      902.27     47.52 o
  -4   8   3      793.49      728.69     40.19 o
  -3   8   3     2307.33     2245.43     91.44 o
  -2   8   3     1322.86     1396.77     59.37 o
  -1   8   3     3186.16     3186.08    111.39 o
   0   8   3       11.25       13.95      8.48 o
   1   8   3     3182.92     3119.07    103.01 o
   2   8   3     1285.02     1241.26     46.85 o
   3   8   3     2152.86     2145.95     81.66 o
   4   8   3      807.55      712.30     39.91 o
   5   8   3      923.58      873.34     52.18 o
   6   8   3       55.21       70.66     17.08 o
   7   8   3      480.38      477.64     34.95 o
   8   8   3       76.05       85.91     32.24 o
   9   8   3      111.24      168.89     24.54 o
  -8   9   3      219.54      230.91     31.73 o
  -7   9   3      203.23      200.09     28.67 o
  -6   9   3       92.12       89.78     33.28 o
  -5   9   3       57.51       68.97     20.45 o
  -4   9   3       61.70       54.95     18.89 o
  -3   9   3       90.88       84.39     17.45 o
  -2   9   3      341.97      336.26     27.31 o
  -1   9   3      490.23      404.14     25.08 o
   0   9   3        9.35       21.68     12.66 o
   1   9   3      398.94      423.14     25.11 o
   2   9   3      439.74      404.91     24.28 o
   3   9   3       87.79      114.38     17.67 o
   4   9   3       57.17       32.90     15.14 o
   5   9   3       73.44       75.35     17.72 o
   6   9   3       79.09      110.06     20.00 o
   7   9   3      201.84      220.20     25.75 o
   8   9   3      213.64      162.90     25.14 o
  -7  10   3      197.07      201.99     33.82 o
  -6  10   3       87.45       97.41     23.75 o
  -5  10   3      457.62      390.81     38.69 o
  -4  10   3      259.99      292.87     33.21 o
  -3  10   3     1326.53     1332.17     72.51 o
  -2  10   3      529.65      509.40     40.30 o
  -1  10   3      346.45      349.65     40.12 o
   0  10   3      324.42      387.21     25.70 o
   1  10   3      361.62      299.93     31.39 o
   2  10   3      551.17      546.65     54.65 o
   3  10   3     1306.82     1296.22     78.70 o
   4  10   3      250.84      280.51     27.15 o
   5  10   3      450.02      443.46     34.47 o
   6  10   3       82.82       90.03     20.41 o
   7  10   3      189.62      240.15     40.15 o
  -6  11   3       39.32       19.76     22.27 o
  -5  11   3      201.94      265.98     35.82 o
  -4  11   3      112.96      132.28     26.15 o
  -3  11   3      215.67      190.38     34.03 o
  -2  11   3      121.62      122.06     24.01 o
  -1  11   3      147.76      163.90     28.40 o
   0  11   3      149.69      184.02     27.12 o
   1  11   3      152.22      158.53     34.37 o
   2  11   3      115.32      114.64     24.14 o
   3  11   3      230.46      222.69     29.70 o
   4  11   3      107.26      143.96     22.57 o
   5  11   3      204.48      238.98     27.83 o
   6  11   3       47.66       35.67     19.07 o
  -4  12   3      143.42      158.58     29.37 o
  -3  12   3      123.19      115.11     35.96 o
  -2  12   3      240.72      378.21     48.07 o
  -1  12   3      540.87      573.89     56.96 o
   0  12   3       80.68      197.31     55.50 o
   1  12   3      543.95      481.24     98.44 o
   2  12   3      233.52      281.64     46.18 o
   3  12   3      123.77      151.61     38.56 o
   4  12   3      146.59      168.79     48.47 o
   0   0   4    10092.69    10039.52    431.87 o
   1   0   4     4171.73     4451.32    137.34 o
   2   0   4       86.20       71.05     10.06 o
   3   0   4       13.12        7.77      3.68 o
   4   0   4       68.95       65.61      6.34 o
   5   0   4     1159.67     1195.16     40.80 o
   6   0   4     1872.70     1797.53     59.52 o
   7   0   4     2679.97     2842.51    100.92 o
   8   0   4      292.08      319.79     24.37 o
   9   0   4      347.42      285.57     24.65 o
  10   0   4        6.68        5.69     16.18 o
  11   0   4      428.59      472.67     48.69 o
  12   0   4        2.81        6.69     18.69 o
 -12   1   4      105.03       56.52     28.07 o
 -11   1   4       56.50       44.42     20.43 o
 -10   1   4      565.72      598.57     39.66 o
  -9   1   4       41.69       26.79     13.43 o
  -8   1   4     2493.92     2401.94     90.61 o
  -7   1   4      128.66      141.42     13.49 o
  -6   1   4     8436.41     8355.94    306.33 o
  -5   1   4     1641.74     1665.14     70.73 o
  -4   1   4     6833.43     6842.93    203.79 o
  -3   1   4     1724.58     1839.99     57.85 o
  -2   1   4    10562.97    10643.54    425.66 o
  -1   1   4    15443.02    14810.64    521.63 o
   0   1   4    23105.80    20201.18    670.41 o
   1   1   4    17093.45    16218.47    438.59 o
   2   1   4    12625.67    12156.58    329.29 o
   3   1   4     1649.89     1736.99     56.77 o
   4   1   4     6306.98     6279.96    199.37 o
   5   1   4     1806.88     1851.06     54.24 o
   6   1   4     7926.61     7824.00    227.09 o
   7   1   4       93.36      144.89     15.66 o
   8   1   4     2576.94     2572.80    100.73 o
   9   1   4       47.74       48.69     18.13 o
  10   1   4      587.32      748.95     58.93 o
  11   1   4       61.07       52.00     21.11 o
  12   1   4       93.91      120.15     26.60 o
 -11   2   4      342.18      348.69     35.61 o
 -10   2   4       63.69       37.70     15.98 o
  -9   2   4      971.82      973.35     65.99 o
  -8   2   4      168.38      188.43     17.03 o
  -7   2   4     1118.42     1132.76     53.58 o
  -6   2   4      281.13      281.14     30.35 o
  -5   2   4     2022.18     2046.63     83.42 o
  -4   2   4     1340.46     1346.66     67.01 o
  -3   2   4     5274.02     5308.37    222.77 o
  -2   2   4     2649.00     2753.55    112.97 o
  -1   2   4    13057.27    13255.88    455.05 o
   0   2   4     7890.03     8321.37    254.38 o
   1   2   4    14058.73    14113.34    417.86 o
   2   2   4     2978.47     3061.96     91.65 o
   3   2   4     4815.95     4932.19    133.74 o
   4   2   4     1478.45     1456.41     38.43 o
   5   2   4     2027.83     2092.75     57.85 o
   6   2   4      228.99      249.66     12.94 o
   7   2   4     1329.37     1312.67     49.42 o
   8   2   4      149.31      175.70     18.57 o
   9   2   4      808.04      775.68     53.17 o
  10   2   4       69.07       88.13     21.69 o
  11   2   4      331.09      258.12     32.27 o
 -11   3   4        2.43       23.00     24.85 o
 -10   3   4      539.32      638.12     59.23 o
  -9   3   4      199.52      237.62     22.84 o
  -8   3   4      891.53      837.76     67.65 o
  -7   3   4      168.26      192.42     21.65 o
  -6   3   4     4420.81     4044.10    193.85 o
  -5   3   4     1616.57     1521.62     80.10 o
  -4   3   4    19622.74    18831.23    801.44 o
  -3   3   4     1883.12     1953.82     71.86 o
  -2   3   4    15944.79    15356.14    565.46 o
  -1   3   4     5076.80     5339.74    176.84 o
   0   3   4    18095.73    17211.66    522.66 o
   1   3   4     4803.02     5108.24    159.98 o
   2   3   4    16189.84    15218.30    431.40 o
   3   3   4     1659.70     1698.51     53.54 o
   4   3   4    19237.89    18671.58    494.85 o
   5   3   4     1882.78     1825.93     50.20 o
   6   3   4     4538.72     4193.00    131.83 o
   7   3   4      121.17      131.05     13.13 o
   8   3   4      892.66      920.01     36.43 o
   9   3   4      230.56      262.76     25.30 o
  10   3   4      540.61      555.56     78.27 o
  11   3   4        6.26       -6.72     16.75 o
 -11   4   4      175.24      149.42     46.26 o
 -10   4   4       17.56       25.91     18.38 o
  -9   4   4      760.07      785.67     49.81 o
  -8   4   4       53.11       20.75     15.82 o
  -7   4   4     2097.49     1946.93     97.84 o
  -6   4   4      498.64      524.99     29.94 o
  -5   4   4      465.70      466.06     26.74 o
  -4   4   4      483.45      478.14     25.61 o
  -3   4   4      618.54      727.43     55.06 o
  -2   4   4      460.52      445.69     22.05 o
  -1   4   4     6226.07     6591.37    225.27 o
   0   4   4     1359.98     1349.61     44.56 o
   1   4   4     6400.72     6821.54    192.37 o
   2   4   4      397.04      378.48     15.62 o
   3   4   4      640.53      743.87     25.24 o
   4   4   4      485.93      478.97     20.55 o
   5   4   4      491.56      471.76     32.15 o
   6   4   4      519.86      530.32     26.81 o
   7   4   4     1963.29     1846.84     71.10 o
   8   4   4       61.47       74.34     13.47 o
   9   4   4      791.22      740.60     43.32 o
  10   4   4       19.66       29.67     19.34 o
  11   4   4      192.96      202.58     37.24 o
 -11   5   4        5.85       33.74     34.90 o
 -10   5   4      238.37      263.90     51.71 o
  -9   5   4        1.17       13.05     14.27 o
  -8   5   4     1237.12     1324.78     57.71 o
  -7   5   4      422.73      415.43     28.44 o
  -6   5   4     2565.05     2474.07    105.36 o
  -5   5   4      313.30      266.77     20.65 o
  -4   5   4     5223.81     5070.78    205.55 o
  -3   5   4       77.39       87.59     14.04 o
  -2   5   4     9477.15     9621.20    305.37 o
  -1   5   4     1649.32     1523.06     57.57 o
   0   5   4    17250.66    16624.57    554.06 o
   1   5   4     1775.74     1667.63     49.69 o
   2   5   4     8549.56     8656.76    257.19 o
   3   5   4      117.15      123.27      8.81 o
   4   5   4     5587.90     5638.64    169.92 o
   5   5   4      285.89      269.50     18.44 o
   6   5   4     2754.60     2702.13     94.61 o
   7   5   4      422.32      417.81     25.23 o
   8   5   4     1116.18     1058.16     56.55 o
   9   5   4        0.36        4.55     14.76 o
  10   5   4      241.67      289.76     33.87 o
  11   5   4        4.12       23.30     21.75 o
 -10   6   4       48.29       51.52     21.94 o
  -9   6   4      230.21      251.68     30.56 o
  -8   6   4      121.22      117.96     22.90 o
  -7   6   4      555.42      551.21     46.19 o
  -6   6   4      996.73      948.35     47.89 o
  -5   6   4      823.04      854.02     43.23 o
  -4   6   4      331.09      325.19     23.21 o
  -3   6   4       13.97       18.88     11.59 o
  -2   6   4      176.62      172.11     16.19 o
  -1   6   4       21.16       47.21      7.70 o
   0   6   4     2288.59     2460.00     79.58 o
   1   6   4       35.83       43.49      7.23 o
   2   6   4      192.04      162.29     10.89 o
   3   6   4       29.34       45.87      7.47 o
   4   6   4      185.29      189.76     16.66 o
   5   6   4      834.60      895.08     38.54 o
   6   6   4      984.60     1034.49     43.22 o
   7   6   4      568.57      557.52     37.15 o
   8   6   4      146.10      131.50     19.90 o
   9   6   4      248.28      184.96     23.21 o
  10   6   4       46.09       30.31     24.05 o
 -10   7   4       76.77       94.24     34.80 o
  -9   7   4       14.30        9.55     18.70 o
  -8   7   4      487.67      475.24     41.19 o
  -7   7   4      155.05      155.09     24.28 o
  -6   7   4     1971.66     1931.23     96.99 o
  -5   7   4      474.80      499.15     32.02 o
  -4   7   4     1846.30     1884.57     76.92 o
  -3   7   4     1068.05     1086.21     47.95 o
  -2   7   4     4073.04     4050.49    168.39 o
  -1   7   4     1359.41     1410.73     65.60 o
   0   7   4     6631.53     6522.60    202.91 o
   1   7   4     1558.60     1640.01     49.82 o
   2   7   4     4428.71     4525.14    128.17 o
   3   7   4      994.75      930.70     37.25 o
   4   7   4     1739.06     1708.54     67.23 o
   5   7   4      446.69      522.13     29.84 o
   6   7   4     1918.80     1882.57     81.99 o
   7   7   4      189.83      192.48     22.03 o
   8   7   4      502.37      471.39     34.70 o
   9   7   4       17.18       17.27     17.82 o
  10   7   4       84.18       99.48     22.35 o
  -9   8   4      122.80      149.09     29.01 o
  -8   8   4      180.07      219.87     30.80 o
  -7   8   4      331.69      293.14     33.26 o
  -6   8   4       37.98       44.49     18.78 o
  -5   8   4      309.30      358.23     32.95 o
  -4   8   4       51.59       49.42     17.81 o
  -3   8   4      932.15      937.37     45.87 o
  -2   8   4      283.25      288.22     23.24 o
  -1   8   4      703.03      745.69     37.65 o
   0   8   4      355.45      353.49     21.88 o
   1   8   4      690.86      706.79     27.53 o
   2   8   4      292.62      279.64     16.42 o
   3   8   4      808.84      885.40     40.23 o
   4   8   4       68.53       61.65     15.04 o
   5   8   4      286.64      292.79     45.34 o
   6   8   4       44.52       72.96     16.43 o
   7   8   4      376.60      361.55     43.90 o
   8   8   4      155.44      124.95     22.03 o
   9   8   4      104.60       96.77     22.14 o
  -8   9   4      163.41      230.79     50.92 o
  -7   9   4      109.80      158.09     29.14 o
  -6   9   4      631.88      631.69     47.83 o
  -5   9   4      390.58      398.66     37.20 o
  -4   9   4     1953.00     1995.69     98.72 o
  -3   9   4      389.63      313.14     49.00 o
  -2   9   4     1810.10     1721.14     92.94 o
  -1   9   4      590.82      641.87     43.81 o
   0   9   4     1625.40     1717.62     66.47 o
   1   9   4      579.07      634.32     29.09 o
   2   9   4     1944.36     1894.37     64.04 o
   3   9   4      379.31      379.41     42.91 o
   4   9   4     1850.89     1833.27     82.45 o
   5   9   4      454.27      481.17     37.21 o
   6   9   4      643.93      634.63     57.17 o
   7   9   4      100.89      115.97     21.30 o
   8   9   4      168.91      177.80     25.86 o
  -7  10   4      128.20      170.17     36.67 o
  -6  10   4       77.06       79.87     23.67 o
  -5  10   4       60.12       59.38     21.14 o
  -4  10   4       10.46        6.36     18.77 o
  -3  10   4        7.14       50.50     24.63 o
  -2  10   4       25.81       27.93     17.75 o
  -1  10   4       42.20       52.07     18.66 o
   0  10   4       52.92       93.82     20.56 o
   1  10   4       40.88       11.34     15.33 o
   2  10   4       35.63       47.54     19.02 o
   3  10   4        8.04       13.29     14.46 o
   4  10   4       10.84        2.39     15.82 o
   5  10   4       65.44       14.37     16.44 o
   6  10   4       68.66       53.94     19.09 o
   7  10   4      122.49      135.00     23.46 o
  -6  11   4      166.50      163.54     38.63 o
  -5  11   4       90.37      151.89     27.89 o
  -4  11   4      292.38      297.49     34.81 o
  -3  11   4       85.73      130.33     25.09 o
  -2  11   4      577.79      528.46     43.35 o
  -1  11   4      353.76      373.16     42.64 o
   0  11   4      599.64      707.67     62.44 o
   1  11   4      335.98      355.57     71.13 o
   2  11   4      545.59      539.39     56.72 o
   3  11   4       98.43      191.57     37.85 o
   4  11   4      300.42      347.13     48.05 o
   5  11   4       87.11       94.33     25.55 o
   6  11   4      175.81      194.08     26.83 o
  -4  12   4        9.48       11.45     21.98 o
  -3  12   4       37.03       50.98     29.90 o
  -2  12   4       56.76       63.98     28.85 o
  -1  12   4        0.27       22.51     28.12 o
   0  12   4        1.60       23.61     22.43 o
   1  12   4        0.50      -15.74     34.23 o
   2  12   4       56.04       40.93     30.55 o
   3  12   4       42.76       54.80     55.35 o
   4  12   4        7.01      -11.13     29.70 o
   1   0   5     1881.83     2107.10     66.32 o
   2   0   5     6215.05     6557.15    200.95 o
   3   0   5    36519.93    32674.47    989.58 o
   4   0   5      417.04      530.00     20.45 o
   5   0   5     9909.74    10204.33    312.59 o
   6   0   5      872.49      839.70     31.39 o
   7   0   5     1338.82     1355.06     52.49 o
   8   0   5      386.62      420.79     28.89 o
   9   0   5      893.53     1040.18     50.99 o
  10   0   5      220.10      253.07     36.57 o
  11   0   5      224.25      289.97     33.33 o
  12   0   5       27.33       29.25     21.11 o
 -11   1   5       77.32       97.13     23.26 o
 -10   1   5      508.23      453.71     32.60 o
  -9   1   5      153.58      180.56     20.67 o
  -8   1   5     2056.34     2140.50     80.98 o
  -7   1   5      374.19      354.89     19.93 o
  -6   1   5     1792.00     1800.94     67.73 o
  -5   1   5     1842.03     1663.18     62.61 o
  -4   1   5     1145.18     1227.11     38.30 o
  -3   1   5     4914.40     5280.33    170.59 o
  -2   1   5     7069.47     7558.60    245.81 o
  -1   1   5     2983.38     3188.97    113.87 o
   0   1   5     1827.62     1909.32     60.44 o
   1   1   5     3228.44     3453.55     96.11 o
   2   1   5     6656.16     7055.42    204.75 o
   3   1   5     4357.89     4749.63    153.00 o
   4   1   5      876.74      971.89     36.32 o
   5   1   5     2005.25     1808.50     57.17 o
   6   1   5     1875.37     1939.35     57.95 o
   7   1   5      314.14      306.86     17.75 o
   8   1   5     2160.96     2249.16    105.27 o
   9   1   5      147.23      169.38     24.05 o
  10   1   5      472.74      452.61     48.60 o
  11   1   5       80.21      114.90     42.20 o
 -11   2   5      106.37      117.02     20.77 o
 -10   2   5       27.00       26.69     16.35 o
  -9   2   5      886.29      965.83     50.09 o
  -8   2   5      230.90      228.26     22.96 o
  -7   2   5     3456.86     3508.65    134.77 o
  -6   2   5     1503.74     1497.45     63.71 o
  -5   2   5     5536.56     5621.29    232.55 o
  -4   2   5      490.94      520.51     28.90 o
  -3   2   5     6411.73     6480.43    228.46 o
  -2   2   5     3216.81     3473.93    112.29 o
  -1   2   5    39987.35    33540.06   1153.57 o
   0   2   5     6098.59     5943.27    182.38 o
   1   2   5    42740.92    35579.68   1049.32 o
   2   2   5     2825.19     3037.99     91.40 o
   3   2   5     6890.21     6950.54    191.35 o
   4   2   5      661.07      676.24     20.28 o
   5   2   5     5000.15     5065.21    139.68 o
   6   2   5     1467.40     1533.49     51.77 o
   7   2   5     3252.22     3216.76    130.77 o
   8   2   5      215.10      204.67     23.49 o
   9   2   5      957.21     1085.62     66.75 o
  10   2   5       25.56       26.49     18.85 o
  11   2   5      101.07      128.90     32.60 o
 -11   3   5        9.79      -12.72     39.61 o
 -10   3   5      682.76      602.84     65.51 o
  -9   3   5       89.77      134.19     30.22 o
  -8   3   5       65.22       99.95     18.77 o
  -7   3   5      964.19      954.40     52.55 o
  -6   3   5     3180.83     3155.05    142.65 o
  -5   3   5      224.31      268.25     22.60 o
  -4   3   5     3051.83     3184.74    139.26 o
  -3   3   5      797.25      903.29     37.48 o
  -2   3   5      795.15      729.80     28.31 o
  -1   3   5     5722.95     5947.47    185.64 o
   0   3   5     1125.36     1281.80     42.03 o
   1   3   5     6061.27     6203.64    187.42 o
   2   3   5      729.36      678.73     25.00 o
   3   3   5      722.35      813.42     29.94 o
   4   3   5     3073.60     3034.09     84.22 o
   5   3   5      265.32      275.62     13.87 o
   6   3   5     3219.54     3092.11    100.39 o
   7   3   5      961.86      930.33     36.47 o
   8   3   5       67.86       58.09     11.59 o
   9   3   5       89.80       79.10     19.71 o
  10   3   5      666.63      584.05     38.61 o
  11   3   5       14.75       14.34     16.40 o
 -11   4   5       72.25      101.42     30.22 o
 -10   4   5       62.19       27.78     19.09 o
  -9   4   5      565.20      629.65     44.08 o
  -8   4   5       11.58      -12.44     16.77 o
  -7   4   5     2183.61     2148.42    108.47 o
  -6   4   5      363.45      348.93     24.89 o
  -5   4   5     7316.17     6674.08    296.70 o
  -4   4   5     1269.16     1249.61     54.29 o
  -3   4   5     5023.40     5124.01    184.58 o
  -2   4   5     2120.69     2099.01     81.86 o
  -1   4   5    17499.70    16942.41    499.76 o
   0   4   5     1804.25     2134.68     68.40 o
   1   4   5    16639.35    15777.54    495.82 o
   2   4   5     2086.35     2043.64     66.94 o
   3   4   5     4640.96     4666.36    139.53 o
   4   4   5     1313.58     1293.80     40.77 o
   5   4   5     7505.65     7305.43    220.31 o
   6   4   5      415.97      458.50     24.18 o
   7   4   5     2340.04     2312.67     83.74 o
   8   4   5        6.19      -10.99     10.06 o
   9   4   5      516.38      512.89     30.98 o
  10   4   5       59.92       71.87     22.30 o
  11   4   5       71.21       85.65     24.89 o
 -11   5   5        6.70       17.09     25.56 o
 -10   5   5      366.93      447.99     40.40 o
  -9   5   5      146.11      189.68     26.49 o
  -8   5   5      462.17      425.04     36.49 o
  -7   5   5      184.40      204.94     20.95 o
  -6   5   5      249.78      259.00     21.72 o
  -5   5   5     1174.29     1276.86     52.57 o
  -4   5   5      451.09      458.27     27.27 o
  -3   5   5      530.64      517.94     27.97 o
  -2   5   5      511.10      530.84     26.84 o
  -1   5   5     1133.39     1099.96     39.99 o
   0   5   5     1845.97     1778.14     58.50 o
   1   5   5     1212.26     1237.53     40.58 o
   2   5   5      441.13      486.22     19.51 o
   3   5   5      508.56      506.31     19.79 o
   4   5   5      534.81      493.45     24.99 o
   5   5   5     1041.32     1060.90     46.20 o
   6   5   5      210.85      221.23     18.16 o
   7   5   5      247.97      271.25     20.06 o
   8   5   5      462.26      415.43     26.86 o
   9   5   5      162.07      137.81     21.03 o
  10   5   5      384.21      419.22     40.52 o
  11   5   5        3.71      -17.02     19.28 o
 -10   6   5       85.96      132.11     26.22 o
  -9   6   5      498.53      586.30     52.95 o
  -8   6   5      162.62      162.21     25.04 o
  -7   6   5      507.21      532.18     43.60 o
  -6   6   5      107.84      113.61     19.96 o
  -5   6   5     1787.53     1698.70     73.79 o
  -4   6   5       80.94       91.85     14.18 o
  -3   6   5     9107.76     9134.63    344.75 o
  -2   6   5     2345.98     2183.59     91.60 o
  -1   6   5     2727.45     2602.87     89.36 o
   0   6   5       16.98        7.02      6.22 o
   1   6   5     2650.52     2466.37     82.14 o
   2   6   5     2495.54     2334.35     69.41 o
   3   6   5     9169.64     9200.47    263.06 o
   4   6   5       84.84       75.09     11.94 o
   5   6   5     1839.15     1755.57     66.44 o
   6   6   5       82.19       74.89     13.00 o
   7   6   5      469.41      493.60     33.61 o
   8   6   5      161.08      180.48     22.20 o
   9   6   5      489.44      518.15     37.66 o
  10   6   5       86.41       92.75     21.82 o
 -10   7   5       75.74       25.21     21.82 o
  -9   7   5       62.57       83.90     32.24 o
  -8   7   5      490.21      512.22     42.24 o
  -7   7   5      131.57      117.93     23.09 o
  -6   7   5      111.29      101.21     20.64 o
  -5   7   5      552.17      417.95     35.97 o
  -4   7   5       84.21       57.33     17.70 o
  -3   7   5      477.83      471.72     28.46 o
  -2   7   5      310.25      305.53     22.57 o
  -1   7   5      532.32      548.91     29.70 o
   0   7   5     1625.08     1510.01     52.34 o
   1   7   5      464.11      518.21     21.92 o
   2   7   5      287.54      292.26     15.98 o
   3   7   5      373.33      415.91     29.95 o
   4   7   5       73.10       64.33     17.01 o
   5   7   5      575.15      509.65     29.65 o
   6   7   5      110.82      133.91     19.17 o
   7   7   5      147.59      151.69     20.94 o
   8   7   5      461.37      442.02     34.63 o
   9   7   5       51.10       41.72     19.44 o
  10   7   5       73.12       68.30     21.17 o
  -9   8   5      191.58      189.57     31.71 o
  -8   8   5       54.20       69.79     22.20 o
  -7   8   5      574.60      480.17     42.23 o
  -6   8   5      660.64      689.13     63.81 o
  -5   8   5      723.11      686.30     46.68 o
  -4   8   5       97.06       87.35     25.94 o
  -3   8   5     2275.71     2142.91    107.55 o
  -2   8   5      563.63      473.54     37.34 o
  -1   8   5     2705.44     2584.84    151.63 o
   0   8   5     1081.36     1148.28     53.08 o
   1   8   5     2869.83     2820.56     83.27 o
   2   8   5      559.07      546.27     25.36 o
   3   8   5     2310.61     2268.38     83.90 o
   4   8   5       86.83       97.74     17.76 o
   5   8   5      676.58      621.21     38.35 o
   6   8   5      657.34      642.53     40.04 o
   7   8   5      548.07      521.49     36.78 o
   8   8   5       58.47       63.44     22.67 o
   9   8   5      203.16      221.68     27.07 o
  -8   9   5       49.36       35.56     22.71 o
  -7   9   5       96.41       61.60     22.52 o
  -6   9   5      231.85      226.19     33.49 o
  -5   9   5      229.35      239.03     29.90 o
  -4   9   5      332.85      394.10     35.44 o
  -3   9   5      122.42      118.74     28.10 o
  -2   9   5       80.44       90.95     19.72 o
  -1   9   5      108.01      126.30     21.87 o
   0   9   5      180.19      154.31     18.71 o
   1   9   5      104.06      121.22     16.89 o
   2   9   5       94.60       94.09     13.87 o
   3   9   5      141.00      171.86     21.78 o
   4   9   5      303.65      302.92     27.25 o
   5   9   5      261.71      218.24     24.18 o
   6   9   5      247.53      205.01     24.70 o
   7   9   5       77.67       78.53     20.34 o
   8   9   5       52.38       69.75     20.89 o
  -7  10   5      299.98      294.21     36.66 o
  -6  10   5       49.88       42.81     22.15 o
  -5  10   5      581.31      612.77     49.10 o
  -4  10   5      306.92      322.97     35.71 o
  -3  10   5      561.56      447.94     40.48 o
  -2  10   5      254.61      279.47     37.19 o
  -1  10   5      964.46      891.04     73.59 o
   0  10   5      459.14      482.48     32.81 o
   1  10   5      965.39      928.67     55.70 o
   2  10   5      245.90      240.76     38.03 o
   3  10   5      529.15      516.53    113.42 o
   4  10   5      326.28      424.15     44.91 o
   5  10   5      617.81      654.94     41.94 o
   6  10   5       50.85       48.97     19.12 o
   7  10   5      306.62      325.62     31.93 o
  -6  11   5       17.18      -15.76     21.13 o
  -5  11   5       66.95       80.61     24.43 o
  -4  11   5      228.63      232.81     31.41 o
  -3  11   5       60.19       35.91     24.59 o
  -2  11   5       31.57       57.34     20.86 o
  -1  11   5      121.93      158.73     29.31 o
   0  11   5        0.49      -17.48     20.08 o
   1  11   5      123.61      116.53     50.09 o
   2  11   5       36.07       33.43     40.90 o
   3  11   5       58.38       55.85     34.27 o
   4  11   5      226.50      230.43     41.63 o
   5  11   5       55.97       33.79     30.87 o
   6  11   5       18.24      -25.32     29.32 o
  -3  12   5      321.38      328.65     37.20 o
  -2  12   5      199.87      209.38     30.18 o
  -1  12   5      255.48      258.39     32.51 o
   0  12   5      140.75      152.34     32.42 o
   1  12   5      247.97      132.69     51.38 o
   2  12   5      201.58      214.27     63.55 o
   3  12   5      325.42      350.66     72.96 o
   0   0   6    16949.47    15976.26    686.78 o
   1   0   6     5846.87     6166.56    189.08 o
   2   0   6     2322.85     2511.11     87.04 o
   3   0   6     1655.19     1843.22     59.47 o
   4   0   6      637.45      756.45     27.56 o
   5   0   6      230.00      247.25     13.29 o
   6   0   6     4091.23     3957.49    124.46 o
   7   0   6     1203.62     1250.19     54.55 o
   8   0   6      535.79      530.22     32.20 o
   9   0   6     1007.36     1031.71     59.65 o
  10   0   6      118.15      188.63     26.99 o
  11   0   6      216.45      204.54     29.24 o
 -11   1   6      138.16      105.17     24.11 o
 -10   1   6      434.28      403.02     37.36 o
  -9   1   6      175.59      179.23     27.26 o
  -8   1   6      734.00      694.19     37.05 o
  -7   1   6      411.32      425.05     22.55 o
  -6   1   6     2202.40     2096.03     78.88 o
  -5   1   6     1263.38     1296.39     45.01 o
  -4   1   6    11157.07    11081.86    350.25 o
  -3   1   6     1390.03     1521.38     60.16 o
  -2   1   6    14396.22    14052.12    502.44 o
  -1   1   6      824.46      855.48     30.49 o
   0   1   6    10467.29    10848.90    330.54 o
   1   1   6      678.96      714.79     23.90 o
   2   1   6    13253.61    12832.54    369.86 o
   3   1   6     1642.76     1824.39     51.16 o
   4   1   6    11573.44    11882.89    351.69 o
   5   1   6     1319.62     1329.00     44.57 o
   6   1   6     2376.99     2311.87     67.99 o
   7   1   6      339.82      379.98     20.14 o
   8   1   6      644.01      668.12     43.29 o
   9   1   6      168.67      143.35     23.32 o
  10   1   6      448.77      546.44     50.80 o
  11   1   6      156.88      154.97     26.99 o
 -11   2   6      212.03      168.25     33.04 o
 -10   2   6      256.09      306.15     42.25 o
  -9   2   6      299.31      251.96     21.89 o
  -8   2   6      425.10      396.78     24.34 o
  -7   2   6      836.28      861.68     41.40 o
  -6   2   6     1496.27     1432.50     66.68 o
  -5   2   6     1660.38     1774.62     71.47 o
  -4   2   6     7707.74     7859.36    303.98 o
  -3   2   6     5297.52     5451.57    189.36 o
  -2   2   6     6665.65     7096.07    231.61 o
  -1   2   6     2015.25     2206.05     74.64 o
   0   2   6     1618.05     1644.52     52.79 o
   1   2   6     1812.07     2004.77     65.99 o
   2   2   6     6199.42     6614.23    192.36 o
   3   2   6     5583.16     5684.75    159.72 o
   4   2   6     8156.57     8160.98    228.37 o
   5   2   6     1537.85     1708.97     49.54 o
   6   2   6     1729.31     1716.25     55.09 o
   7   2   6      776.17      836.72     64.71 o
   8   2   6      374.54      367.89     27.10 o
   9   2   6      335.15      389.53     33.49 o
  10   2   6      257.39      263.64     31.71 o
  11   2   6      219.52      195.00     29.55 o
 -11   3   6        2.48       23.14     25.32 o
 -10   3   6      160.77      169.54     25.40 o
  -9   3   6      248.09      307.52     30.68 o
  -8   3   6     1480.65     1584.19     69.41 o
  -7   3   6      745.75      718.67     38.51 o
  -6   3   6     2329.06     2366.02     95.04 o
  -5   3   6      490.27      479.18     25.21 o
  -4   3   6     1074.56     1079.10     48.31 o
  -3   3   6      708.96      735.65     30.01 o
  -2   3   6     3937.04     4054.61    141.77 o
  -1   3   6     4880.12     5133.55    176.90 o
   0   3   6    39234.71    33847.41   1025.25 o
   1   3   6     5219.99     5344.93    162.16 o
   2   3   6     4162.95     4185.09    118.47 o
   3   3   6      683.13      714.18     26.56 o
   4   3   6     1144.07     1136.35     35.95 o
   5   3   6      310.41      334.37     18.00 o
   6   3   6     2289.13     2301.28     84.11 o
   7   3   6      765.64      797.75     34.99 o
   8   3   6     1431.50     1554.91     61.97 o
   9   3   6      238.82      261.91     25.60 o
  10   3   6      170.09      162.28     23.02 o
  11   3   6        2.37      -27.00     18.17 o
 -11   4   6      173.22      217.48     37.82 o
 -10   4   6      248.70      263.54     31.82 o
  -9   4   6      228.94      264.60     24.62 o
  -8   4   6      731.40      738.67     47.89 o
  -7   4   6      270.24      274.04     28.15 o
  -6   4   6      414.91      387.88     31.28 o
  -5   4   6     2343.03     2286.48     90.44 o
  -4   4   6     3034.84     3198.55    125.00 o
  -3   4   6      240.73      239.48     15.74 o
  -2   4   6     9750.52     9794.69    331.06 o
  -1   4   6     1519.25     1750.95     63.07 o
   0   4   6     4628.85     4861.10    150.81 o
   1   4   6     2035.94     2219.03     65.35 o
   2   4   6     9875.92     9896.91    301.56 o
   3   4   6      302.99      305.83     14.62 o
   4   4   6     3046.13     3197.73    101.91 o
   5   4   6     2154.28     2192.61     81.10 o
   6   4   6      328.53      330.46     27.58 o
   7   4   6      332.40      345.99     25.84 o
   8   4   6      720.75      694.64     40.31 o
   9   4   6      213.84      172.32     22.36 o
  10   4   6      253.82      274.45     32.84 o
  11   4   6      178.60      159.40     28.27 o
 -10   5   6      134.26      109.86     25.08 o
  -9   5   6       36.40       38.51     19.35 o
  -8   5   6      181.88      213.45     35.23 o
  -7   5   6      319.79      337.20     31.90 o
  -6   5   6     2573.79     2446.91    118.30 o
  -5   5   6      403.79      392.18     25.80 o
  -4   5   6     4417.56     4516.39    191.46 o
  -3   5   6     1123.98     1123.09     48.50 o
  -2   5   6     5502.42     5499.81    196.25 o
  -1   5   6      639.81      676.45     24.45 o
   0   5   6     6538.82     6732.59    208.03 o
   1   5   6      522.01      549.92     23.28 o
   2   5   6     5978.76     6010.43    180.29 o
   3   5   6     1086.13     1052.25     38.25 o
   4   5   6     4070.81     4179.88    136.00 o
   5   5   6      409.20      409.66     28.21 o
   6   5   6     2591.47     2559.73     93.13 o
   7   5   6      402.29      394.09     25.09 o
   8   5   6      231.69      259.63     21.63 o
   9   5   6       28.55       31.55     18.84 o
  10   5   6      131.00      134.86     26.44 o
 -10   6   6        6.02       17.39     21.70 o
  -9   6   6      297.03      324.42     40.18 o
  -8   6   6      366.38      338.75     34.42 o
  -7   6   6      775.45      621.39     51.15 o
  -6   6   6     1110.40     1033.17     62.05 o
  -5   6   6      227.78      253.58     26.33 o
  -4   6   6      121.31      141.97     20.14 o
  -3   6   6      994.85      978.26     54.10 o
  -2   6   6     1738.35     1593.51     62.14 o
  -1   6   6     1535.24     1472.08     52.63 o
   0   6   6     6513.24     6348.92    197.29 o
   1   6   6     1302.92     1228.23     45.88 o
   2   6   6     1787.99     1738.78     57.29 o
   3   6   6      969.53      984.06     33.85 o
   4   6   6      112.38      152.86     19.18 o
   5   6   6      257.41      249.59     19.42 o
   6   6   6     1139.99     1236.39     50.20 o
   7   6   6      807.26      827.97     38.18 o
   8   6   6      354.86      400.01     39.88 o
   9   6   6      270.87      228.02     30.88 o
  10   6   6        7.38        6.36     19.77 o
  -9   7   6       41.37       47.51     31.09 o
  -8   7   6      244.34      195.69     28.16 o
  -7   7   6      222.91      216.26     27.92 o
  -6   7   6      736.46      741.11     61.66 o
  -5   7   6      244.36      239.57     28.24 o
  -4   7   6     1427.93     1302.30     71.68 o
  -3   7   6      538.33      544.59     42.11 o
  -2   7   6     4155.74     4065.97    184.09 o
  -1   7   6      699.30      681.28     35.25 o
   0   7   6     2064.34     2067.76     76.16 o
   1   7   6      623.55      592.99     25.99 o
   2   7   6     3955.45     3909.12    125.29 o
   3   7   6      541.78      505.29     24.57 o
   4   7   6     1482.20     1423.25     55.98 o
   5   7   6      263.72      288.90     21.44 o
   6   7   6      794.70      799.79     39.00 o
   7   7   6      189.28      198.69     32.27 o
   8   7   6      226.71      216.65     25.24 o
   9   7   6       34.71       16.46     18.18 o
  -9   8   6      134.21      127.06     27.36 o
  -8   8   6       60.57       70.43     23.70 o
  -7   8   6      255.45      221.39     29.98 o
  -6   8   6      490.74      576.92     43.82 o
  -5   8   6      165.42      170.41     24.90 o
  -4   8   6     1022.34      990.87     58.47 o
  -3   8   6      797.81      819.66     54.07 o
  -2   8   6     1290.93     1254.25     68.09 o
  -1   8   6      213.68      229.20     22.37 o
   0   8   6      674.01      617.74     35.66 o
   1   8   6      202.48      228.44     20.85 o
   2   8   6     1226.59     1259.84     50.66 o
   3   8   6      939.74      996.04     42.40 o
   4   8   6     1064.26     1028.03     44.97 o
   5   8   6      143.79       92.58     17.74 o
   6   8   6      529.61      519.49     36.21 o
   7   8   6      219.63      196.21     24.28 o
   8   8   6       54.36       60.53     21.56 o
   9   8   6      137.38      161.63     24.92 o
  -8   9   6      202.53      264.93     34.76 o
  -7   9   6      135.26      168.63     29.44 o
  -6   9   6      465.93      474.12     42.71 o
  -5   9   6      165.97      174.92     27.41 o
  -4   9   6      267.72      326.51     38.55 o
  -3   9   6      120.77       71.98     20.94 o
  -2   9   6      918.81      967.18     58.02 o
  -1   9   6      305.08      323.98     33.65 o
   0   9   6     1472.13     1390.61     64.18 o
   1   9   6      302.91      311.91     25.23 o
   2   9   6      925.90      939.99     55.74 o
   3   9   6      138.48      167.70     20.59 o
   4   9   6      281.32      320.97     32.88 o
   5   9   6      136.52      170.16     21.88 o
   6   9   6      454.41      454.50     34.78 o
   7   9   6      138.24      190.50     25.15 o
   8   9   6      189.38      245.56     33.50 o
  -7  10   6       84.81       58.04     24.75 o
  -6  10   6       33.72       17.14     27.86 o
  -5  10   6      171.17      167.82     28.07 o
  -4  10   6      396.97      331.72     35.38 o
  -3  10   6       57.36       40.70     20.44 o
  -2  10   6      395.00      411.69     32.31 o
  -1  10   6      111.47      114.82     19.21 o
   0  10   6      328.42      320.62     27.07 o
   1  10   6      104.73      112.77     21.89 o
   2  10   6      376.79      366.50     61.66 o
   3  10   6       59.07      109.21     47.73 o
   4  10   6      395.68      363.26     47.57 o
   5  10   6      146.93      175.91     28.31 o
   6  10   6       33.02       12.86     20.68 o
   7  10   6       96.50       83.53     26.33 o
  -5  11   6       48.09       73.60     35.93 o
  -4  11   6      234.93      316.08     36.71 o
  -3  11   6      123.50      218.07     30.63 o
  -2  11   6      329.77      279.54     34.01 o
  -1  11   6      208.51      283.26     28.42 o
   0  11   6      357.48      351.13     34.83 o
   1  11   6      207.72      313.84     66.82 o
   2  11   6      352.91      346.73     70.83 o
   3  11   6      125.76      153.85     58.32 o
   4  11   6      214.69      193.19     59.50 o
   5  11   6       46.09       53.86     48.56 o
  -3  12   6       59.51       54.62     22.41 o
  -2  12   6       34.27       18.82     18.27 o
  -1  12   6      116.52      161.76     24.48 o
   0  12   6      122.28      122.33     32.25 o
   1  12   6      110.15      240.50     62.78 o
   2  12   6       35.11       40.94     45.06 o
   3  12   6       60.52       87.56     51.84 o
   1   0   7     8133.96     7930.61    243.18 o
   2   0   7      617.55      594.92     22.14 o
   3   0   7       21.66       16.82      4.99 o
   4   0   7     4500.07     5182.00    161.02 o
   5   0   7     3010.10     3031.20     96.64 o
   6   0   7     1677.30     1783.73     59.83 o
   7   0   7     1928.34     1813.43     67.84 o
   8   0   7      353.00      345.79     35.10 o
   9   0   7       24.58       22.80     16.68 o
  10   0   7      163.07      187.08     27.11 o
  11   0   7       26.14       20.39     23.59 o
 -11   1   7      102.11      127.92     31.17 o
 -10   1   7      205.72      168.20     31.93 o
  -9   1   7      388.99      404.35     30.20 o
  -8   1   7      186.68      212.76     20.06 o
  -7   1   7     2744.26     2751.49    101.25 o
  -6   1   7      692.46      722.47     27.40 o
  -5   1   7     3716.55     3591.00    109.30 o
  -4   1   7     3757.38     3766.83    125.87 o
  -3   1   7     6158.85     6348.76    220.77 o
  -2   1   7     1635.54     1671.02     60.01 o
  -1   1   7    10369.83    10401.63    325.96 o
   0   1   7     1644.68     1768.95     56.92 o
   1   1   7    11072.02    11092.63    329.90 o
   2   1   7     1780.86     1716.43     51.03 o
   3   1   7     6474.41     6695.78    187.18 o
   4   1   7     3409.31     3517.32    105.01 o
   5   1   7     3216.67     3209.84    106.55 o
   6   1   7      568.49      572.94     25.25 o
   7   1   7     2825.58     2985.26    104.11 o
   8   1   7      137.60      149.59     18.92 o
   9   1   7      415.31      416.59     35.92 o
  10   1   7      211.89      199.87     28.02 o
  11   1   7       91.87      106.33     24.96 o
 -11   2   7       39.97       53.84     39.80 o
 -10   2   7      541.92      592.75     43.77 o
  -9   2   7      429.82      433.14     39.95 o
  -8   2   7      765.05      742.76     45.53 o
  -7   2   7      309.32      324.36     23.22 o
  -6   2   7      537.69      496.11     30.77 o
  -5   2   7     2718.56     2707.21    112.48 o
  -4   2   7     2180.16     2229.05     77.94 o
  -3   2   7     4749.57     4702.82    158.18 o
  -2   2   7     1147.71     1233.88     48.41 o
  -1   2   7     3341.44     3269.44    107.43 o
   0   2   7     4304.67     4330.88    148.22 o
   1   2   7     2833.41     2878.38     95.08 o
   2   2   7     1269.83     1362.74     39.80 o
   3   2   7     4656.58     4537.32    132.16 o
   4   2   7     2008.17     2080.68     63.44 o
   5   2   7     3013.75     2948.77     84.70 o
   6   2   7      698.42      692.12     26.71 o
   7   2   7      297.45      320.54     21.71 o
   8   2   7      760.04      733.18     40.15 o
   9   2   7      381.51      397.36     47.22 o
  10   2   7      501.99      525.20     44.47 o
  11   2   7       48.77       23.01     22.04 o
 -11   3   7      189.93      238.72     38.11 o
 -10   3   7      201.27      167.09     33.24 o
  -9   3   7      913.94      989.04     56.78 o
  -8   3   7      469.27      469.16     30.75 o
  -7   3   7      742.50      708.41     60.05 o
  -6   3   7       19.43       40.43     11.75 o
  -5   3   7     4970.10     5034.73    188.16 o
  -4   3   7      718.68      703.15     35.20 o
  -3   3   7    18560.63    18419.27    605.52 o
  -2   3   7     6168.06     6345.88    192.03 o
  -1   3   7     9252.43     9910.55    336.15 o
   0   3   7      193.12      227.52     11.06 o
   1   3   7     9486.04    10069.88    306.25 o
   2   3   7     5837.71     5998.68    189.18 o
   3   3   7    17928.46    17908.92    550.76 o
   4   3   7      812.97      747.41     25.68 o
   5   3   7     4920.44     4774.11    153.16 o
   6   3   7       15.79       25.60     11.99 o
   7   3   7      811.51      796.05     51.36 o
   8   3   7      468.99      458.17     27.64 o
   9   3   7      886.48      837.97     48.14 o
  10   3   7      212.19      204.66     30.08 o
  11   3   7      182.94      227.01     54.91 o
 -11   4   7       15.56       44.89     26.44 o
 -10   4   7      216.67      236.72     30.35 o
  -9   4   7      431.53      469.18     35.80 o
  -8   4   7      533.11      512.55     39.15 o
  -7   4   7      210.86      212.49     20.65 o
  -6   4   7      621.45      572.66     31.87 o
  -5   4   7     1518.01     1480.11     62.23 o
  -4   4   7      633.94      617.19     30.32 o
  -3   4   7     4768.98     4851.43    160.79 o
  -2   4   7      255.60      249.46     17.29 o
  -1   4   7     2838.50     2758.26     91.40 o
   0   4   7      233.26      230.80     12.35 o
   1   4   7     3111.82     3047.49     92.90 o
   2   4   7      459.08      486.99     18.52 o
   3   4   7     4572.92     4485.25    144.93 o
   4   4   7      747.64      770.40     32.29 o
   5   4   7     1360.60     1344.06     53.91 o
   6   4   7      539.87      457.47     30.43 o
   7   4   7      168.73      177.20     20.33 o
   8   4   7      520.96      467.89     32.99 o
   9   4   7      472.06      525.66     36.17 o
  10   4   7      235.88      241.94     31.47 o
  11   4   7       16.28        2.42     21.94 o
 -10   5   7       92.74       62.17     28.90 o
  -9   5   7      461.64      485.54     39.16 o
  -8   5   7      306.13      333.07     27.63 o
  -7   5   7     1183.69     1134.63     55.92 o
  -6   5   7      971.49      964.68     49.89 o
  -5   5   7     1519.79     1506.72     80.74 o
  -4   5   7      249.87      270.60     21.56 o
  -3   5   7     4428.67     4349.57    166.30 o
  -2   5   7      315.75      313.47     22.17 o
  -1   5   7     5435.30     5633.98    172.81 o
   0   5   7     2111.18     1958.73     64.10 o
   1   5   7     5199.38     5401.95    170.70 o
   2   5   7      287.06      292.72     15.71 o
   3   5   7     4240.50     4194.83    134.56 o
   4   5   7      204.04      254.78     26.89 o
   5   5   7     1695.20     1712.09     70.53 o
   6   5   7     1167.34     1111.74     56.54 o
   7   5   7     1107.88     1207.23     56.20 o
   8   5   7      340.64      273.72     26.38 o
   9   5   7      427.89      494.25     42.99 o
  10   5   7       79.93       69.45     23.80 o
 -10   6   7       82.98       71.53     21.19 o
  -9   6   7       27.75       33.39     17.33 o
  -8   6   7       27.04       23.90     16.11 o
  -7   6   7      394.26      416.32     39.33 o
  -6   6   7      424.62      414.67     35.49 o
  -5   6   7     1596.91     1490.68     79.22 o
  -4   6   7      622.55      628.58     35.01 o
  -3   6   7      475.11      374.72     26.51 o
  -2   6   7      823.21      791.58     52.17 o
  -1   6   7     1820.78     1834.47     77.53 o
   0   6   7       15.70       15.58      7.68 o
   1   6   7     1832.20     1873.22     62.81 o
   2   6   7      656.49      662.29     27.94 o
   3   6   7      431.56      403.96     22.31 o
   4   6   7      541.78      541.92     28.62 o
   5   6   7     1592.53     1594.16     68.36 o
   6   6   7      460.82      460.31     30.53 o
   7   6   7      408.25      429.93     31.18 o
   8   6   7       31.02       22.09     17.29 o
   9   6   7       24.06       -6.54     18.60 o
  10   6   7       84.48       70.32     24.72 o
  -9   7   7      111.51       98.52     21.30 o
  -8   7   7       63.53       68.81     22.22 o
  -7   7   7      575.50      570.29     45.95 o
  -6   7   7      367.41      350.99     34.53 o
  -5   7   7      711.58      701.01     47.73 o
  -4   7   7     1730.78     1769.98     87.38 o
  -3   7   7     1286.34     1267.52     60.23 o
  -2   7   7      834.57      860.51     45.56 o
  -1   7   7     2122.44     2044.80     89.41 o
   0   7   7       17.05       14.05     12.06 o
   1   7   7     2371.76     2246.14     80.42 o
   2   7   7      916.32      964.47     36.09 o
   3   7   7     1351.54     1366.08     53.18 o
   4   7   7     1730.81     1658.58     73.86 o
   5   7   7      680.85      742.41     71.44 o
   6   7   7      365.58      399.14     29.64 o
   7   7   7      547.96      554.01     43.52 o
   8   7   7       60.12       51.20     28.88 o
   9   7   7      125.65      133.01     27.34 o
  -8   8   7       59.53       52.53     25.44 o
  -7   8   7      165.62      230.51     30.52 o
  -6   8   7       65.04       86.23     21.92 o
  -5   8   7      240.98      243.68     30.31 o
  -4   8   7      421.52      466.43     38.40 o
  -3   8   7      990.40      871.31     47.55 o
  -2   8   7      141.11      168.70     19.66 o
  -1   8   7      635.21      565.94     33.70 o
   0   8   7      135.52      168.68     19.51 o
   1   8   7      548.92      473.04     31.48 o
   2   8   7      166.15      202.46     20.13 o
   3   8   7      963.91      965.98     56.05 o
   4   8   7      428.36      383.91     34.19 o
   5   8   7      286.54      284.44     25.05 o
   6   8   7       90.67       51.50     19.63 o
   7   8   7      157.25      128.08     25.22 o
   8   8   7       57.17       92.03     24.01 o
  -8   9   7      161.64      133.99     28.03 o
  -7   9   7      145.41      154.28     28.10 o
  -6   9   7       29.71      -12.44     17.24 o
  -5   9   7      707.51      653.47     49.81 o
  -4   9   7      341.08      298.49     28.71 o
  -3   9   7     1252.31     1115.16     57.89 o
  -2   9   7      573.23      573.91     36.50 o
  -1   9   7      834.56      823.24     46.42 o
   0   9   7      448.57      452.93     32.81 o
   1   9   7      853.71      874.41     45.25 o
   2   9   7      521.76      513.97     51.22 o
   3   9   7     1290.46     1400.78     90.89 o
   4   9   7      373.34      446.97     47.92 o
   5   9   7      704.11      730.98     61.38 o
   6   9   7       30.66       91.46     27.27 o
   7   9   7      165.18      183.22     35.25 o
   8   9   7      149.75      149.18     37.62 o
  -6  10   7       36.22       29.74     25.94 o
  -5  10   7      200.89      156.67     29.09 o
  -4  10   7       12.88       19.32     16.83 o
  -3  10   7      437.98      468.91     35.73 o
  -2  10   7      149.66      152.11     22.12 o
  -1  10   7      182.61      185.32     23.16 o
   0  10   7      302.04      294.12     26.99 o
   1  10   7      190.51      196.52     36.81 o
   2  10   7      142.94      115.72     28.76 o
   3  10   7      449.00      542.32     84.21 o
   4  10   7       14.81       40.37     40.44 o
   5  10   7      194.82      166.08     42.45 o
   6  10   7       30.31       71.39     28.70 o
  -5  11   7      133.28      127.25     24.80 o
  -4  11   7      110.31       85.67     21.64 o
  -3  11   7      258.88      309.92     39.67 o
  -2  11   7      106.84      140.97     22.72 o
  -1  11   7      286.92      348.88     31.26 o
   0  11   7      136.95      135.04     34.15 o
   1  11   7      256.65      224.57     61.26 o
   2  11   7      103.09      131.21     52.03 o
   3  11   7      245.51      324.51     69.49 o
   4  11   7      108.98      161.97     56.23 o
   5  11   7      153.16      150.99     58.40 o
  -2  12   7        8.17      -18.47     16.89 o
  -1  12   7       93.34       62.44     48.56 o
   0  12   7       45.31       82.80     29.79 o
   1  12   7       98.83      121.87     53.98 o
   2  12   7        7.88       60.88     48.79 o
   0   0   8     1600.78     1514.91     70.50 o
   1   0   8     1612.61     1627.52     53.42 o
   2   0   8    19267.81    18385.52    559.63 o
   3   0   8      891.44      944.44     33.32 o
   4   0   8    13065.10    12235.95    374.48 o
   5   0   8     2573.21     2578.42     83.50 o
   6   0   8      787.65      917.06     34.53 o
   7   0   8       55.19       45.58     10.91 o
   8   0   8      684.94      688.38     54.33 o
   9   0   8       43.02       30.47     17.92 o
  10   0   8      463.34      535.16     43.68 o
  11   0   8       19.30       15.45     22.90 o
 -11   1   8      208.14      182.41     50.96 o
 -10   1   8       10.92        6.68     17.25 o
  -9   1   8      598.20      575.28     46.94 o
  -8   1   8       33.42       36.22     18.36 o
  -7   1   8     1761.50     1679.32     66.26 o
  -6   1   8      185.15      171.06     14.50 o
  -5   1   8      804.37      884.23     35.20 o
  -4   1   8      386.52      407.02     18.75 o
  -3   1   8     2557.39     2705.42     91.46 o
  -2   1   8     2218.42     2177.89     79.00 o
  -1   1   8     1107.88     1077.99     41.61 o
   0   1   8     4626.27     4605.89    143.01 o
   1   1   8      980.94     1002.06     35.11 o
   2   1   8     2323.59     2288.16     72.10 o
   3   1   8     2307.16     2463.72     75.11 o
   4   1   8      222.23      211.82     12.45 o
   5   1   8      722.34      802.05     28.76 o
   6   1   8      154.85      149.40     13.13 o
   7   1   8     1933.48     1890.59     75.68 o
   8   1   8       37.85       31.96     13.81 o
   9   1   8      615.21      634.19     44.92 o
  10   1   8       15.04        8.19     18.41 o
  11   1   8      187.63      167.66     35.04 o
 -11   2   8       55.48       74.47     27.22 o
 -10   2   8      268.55      282.31     39.13 o
  -9   2   8      188.04      207.29     49.51 o
  -8   2   8     1081.04     1068.29     62.96 o
  -7   2   8      388.38      393.42     26.35 o
  -6   2   8     5340.31     4827.17    250.15 o
  -5   2   8      707.76      669.55     31.12 o
  -4   2   8     5106.30     5004.47    168.95 o
  -3   2   8      456.91      411.06     20.39 o
  -2   2   8    14345.20    14241.22    495.65 o
  -1   2   8     2824.24     2954.63    108.01 o
   0   2   8    13819.94    13792.27    463.07 o
   1   2   8     3095.24     3284.39     99.74 o
   2   2   8    15442.57    15357.27    454.94 o
   3   2   8      344.67      357.39     20.89 o
   4   2   8     4782.41     4785.23    140.01 o
   5   2   8      819.46      763.47     34.87 o
   6   2   8     4928.63     4905.14    153.84 o
   7   2   8      375.93      389.12     24.10 o
   8   2   8     1198.97     1303.98     52.19 o
   9   2   8      178.12      187.41     22.94 o
  10   2   8      281.37      327.83     35.64 o
  11   2   8       53.57       39.98     38.76 o
 -11   3   8      295.75      258.51     42.62 o
 -10   3   8      162.12      198.71     32.63 o
  -9   3   8      223.66      185.13     25.75 o
  -8   3   8       43.84       18.30     16.98 o
  -7   3   8      189.56      245.06     37.50 o
  -6   3   8       65.56       88.72     14.39 o
  -5   3   8     2150.92     1995.18     86.49 o
  -4   3   8     1754.03     1710.66     69.74 o
  -3   3   8      174.63      179.90     11.55 o
  -2   3   8     1900.19     1782.87     66.98 o
  -1   3   8      794.08      730.01     33.83 o
   0   3   8      649.19      737.84     30.61 o
   1   3   8      991.90      978.85     31.48 o
   2   3   8     1976.50     1882.69     60.50 o
   3   3   8      155.88      181.73     10.83 o
   4   3   8     1713.18     1614.00     55.94 o
   5   3   8     2169.70     2187.54     70.14 o
   6   3   8       59.24       76.83     12.18 o
   7   3   8      209.64      271.30     28.48 o
   8   3   8       24.54      -10.95     15.09 o
   9   3   8      210.36      205.17     24.03 o
  10   3   8      152.16      148.12     33.53 o
  11   3   8      304.89      216.22     32.72 o
 -10   4   8      195.46      243.99     30.90 o
  -9   4   8      140.52      145.50     25.25 o
  -8   4   8      760.50      846.93     45.15 o
  -7   4   8       89.76       65.86     15.18 o
  -6   4   8     3234.57     3256.32    136.13 o
  -5   4   8       59.51       59.44     16.03 o
  -4   4   8     4173.59     4017.09    160.74 o
  -3   4   8      708.97      635.27     40.67 o
  -2   4   8     6027.54     5884.58    220.04 o
  -1   4   8      933.19      930.41     39.97 o
   0   4   8    17699.23    16837.59    563.12 o
   1   4   8      798.17      761.25     29.83 o
   2   4   8     5619.07     5617.58    178.19 o
   3   4   8      743.83      737.73     27.39 o
   4   4   8     4279.90     4205.83    131.60 o
   5   4   8      113.38      111.54     12.94 o
   6   4   8     3510.51     3542.18    136.17 o
   7   4   8       72.28       85.34     15.89 o
   8   4   8      709.99      791.40     47.77 o
   9   4   8      144.96      156.42     22.30 o
  10   4   8      181.90      251.76     38.34 o
 -10   5   8        6.36      -15.49     17.59 o
  -9   5   8      329.94      317.97     33.16 o
  -8   5   8      332.14      358.62     28.88 o
  -7   5   8      947.46      935.21     46.28 o
  -6   5   8       78.94       48.52     15.11 o
  -5   5   8      628.52      592.16     42.87 o
  -4   5   8       90.57      112.10     16.42 o
  -3   5   8     1363.76     1310.66     57.16 o
  -2   5   8     1254.11     1234.31     78.29 o
  -1   5   8      196.32      222.68     19.02 o
   0   5   8       15.87        6.17      7.14 o
   1   5   8      175.71      177.99     12.26 o
   2   5   8     1335.07     1383.71     46.41 o
   3   5   8     1368.11     1235.33     44.49 o
   4   5   8      146.23      163.77     16.61 o
   5   5   8      632.29      621.98     34.42 o
   6   5   8       77.98       61.60     15.91 o
   7   5   8      847.07      795.62     51.09 o
   8   5   8      334.87      302.32     27.55 o
   9   5   8      335.70      286.87     30.17 o
  10   5   8        7.81       19.06     21.14 o
 -10   6   8      163.03      199.83     36.78 o
  -9   6   8       66.09       92.79     20.47 o
  -8   6   8      297.18      354.29     31.20 o
  -7   6   8      122.04      147.43     20.71 o
  -6   6   8      814.56      837.47     45.91 o
  -5   6   8      429.58      442.45     31.20 o
  -4   6   8     3021.68     2901.82    116.92 o
  -3   6   8      322.63      296.20     25.33 o
  -2   6   8     4473.97     4575.36    174.58 o
  -1   6   8      874.91      813.48     46.23 o
   0   6   8     1889.83     1626.16     70.05 o
   1   6   8      988.34      922.72     38.23 o
   2   6   8     4358.80     4281.35    153.57 o
   3   6   8      361.01      392.69     22.08 o
   4   6   8     2943.66     2854.17    131.32 o
   5   6   8      371.21      363.44     27.48 o
   6   6   8      837.28      827.99     44.22 o
   7   6   8      110.96      129.44     19.48 o
   8   6   8      279.59      332.95     29.42 o
   9   6   8       74.25       41.48     21.54 o
  10   6   8      181.44      272.41     51.25 o
  -9   7   8      162.70      174.53     25.19 o
  -8   7   8       30.12       23.03     17.73 o
  -7   7   8      528.59      514.66     37.84 o
  -6   7   8      296.20      284.62     27.44 o
  -5   7   8       95.95       72.56     17.39 o
  -4   7   8      143.01      103.62     19.15 o
  -3   7   8      401.93      358.50     27.83 o
  -2   7   8      242.74      249.86     22.99 o
  -1   7   8      388.19      405.21     29.00 o
   0   7   8      222.28      269.81     54.73 o
   1   7   8      404.97      470.47     29.33 o
   2   7   8      256.65      278.80     19.51 o
   3   7   8      404.17      394.89     27.36 o
   4   7   8      161.92      188.21     21.10 o
   5   7   8       80.39       57.10     15.61 o
   6   7   8      342.21      285.35     34.70 o
   7   7   8      566.03      563.01     43.08 o
   8   7   8       39.37       67.81     21.72 o
   9   7   8      161.38      178.83     30.94 o
  -8   8   8      364.44      389.33     34.68 o
  -7   8   8      172.43      165.07     23.89 o
  -6   8   8      809.72      723.60     45.58 o
  -5   8   8      428.77      431.84     34.07 o
  -4   8   8     1375.63     1233.38     60.78 o
  -3   8   8      391.84      366.28     35.57 o
  -2   8   8      888.50      829.21     46.81 o
  -1   8   8      850.09      856.37     44.49 o
   0   8   8     2479.32     2240.16     94.59 o
   1   8   8      772.57      777.61     51.43 o
   2   8   8     1025.30      996.05     55.68 o
   3   8   8      356.40      339.14     26.59 o
   4   8   8     1321.58     1320.18     71.50 o
   5   8   8      401.78      460.54     38.36 o
   6   8   8      748.04      809.67     65.54 o
   7   8   8      196.81      254.70     56.00 o
   8   8   8      365.75      411.56     59.58 o
  -7   9   8       26.02       28.87     18.93 o
  -6   9   8       62.30       84.74     22.11 o
  -5   9   8      128.08      141.03     23.03 o
  -4   9   8      181.37      140.42     22.47 o
  -3   9   8       71.67       87.70     18.95 o
  -2   9   8      266.20      257.46     26.21 o
  -1   9   8       67.34       28.58     15.22 o
   0   9   8        1.27        3.22     14.24 o
   1   9   8       61.10       55.86     15.86 o
   2   9   8      273.62      292.47     30.44 o
   3   9   8       68.82       87.67     27.04 o
   4   9   8      208.41      217.59     36.06 o
   5   9   8      124.83      141.60     31.49 o
   6   9   8       59.29       60.12     26.39 o
   7   9   8       30.80       14.56     24.18 o
  -6  10   8      268.84      294.79     32.34 o
  -5  10   8      166.98      132.53     23.88 o
  -4  10   8      324.25      282.95     30.00 o
  -3  10   8      383.11      398.14     33.79 o
  -2  10   8      570.85      514.49     37.88 o
  -1  10   8      215.93      263.67     26.52 o
   0  10   8     1393.81     1409.08     66.94 o
   1  10   8      195.73      224.86     28.65 o
   2  10   8      544.86      561.54     56.08 o
   3  10   8      401.17      419.84     93.22 o
   4  10   8      307.05      334.54     69.53 o
   5  10   8      174.95      192.16     56.76 o
   6  10   8      289.66      329.64     45.46 o
  -5  11   8       46.38        8.48     19.38 o
  -4  11   8       35.53       31.67     19.65 o
  -3  11   8        7.74       21.69     18.46 o
  -2  11   8       81.32       84.19     20.58 o
  -1  11   8        4.98       -7.73     15.95 o
   0  11   8       30.71       13.97     18.52 o
   1  11   8        3.90        3.19     32.13 o
   2  11   8       75.18       94.54     46.70 o
   3  11   8        9.84       64.35     45.44 o
   4  11   8       36.78        9.68     43.11 o
   5  11   8       46.17       48.64     47.95 o
  -2  12   8      182.63      168.71     25.84 o
  -1  12   8      164.85      201.79     44.85 o
   0  12   8      100.87      101.73     24.68 o
   1  12   8      168.10      189.15     65.07 o
   2  12   8      174.03      201.27     63.20 o
   1   0   9     2872.00     2916.85     92.76 o
   2   0   9     5185.27     5589.92    173.48 o
   3   0   9      131.74      121.94      9.61 o
   4   0   9      199.77      208.84     14.37 o
   5   0   9      263.18      267.73     15.70 o
   6   0   9       39.48       20.54      8.15 o
   7   0   9      635.51      630.17     31.40 o
   8   0   9     1022.06      978.70     48.17 o
   9   0   9       27.02        2.07     16.35 o
  10   0   9      533.75      543.05     56.60 o
  11   0   9       27.85       -0.91     25.47 o
 -11   1   9      141.49      182.30     35.27 o
 -10   1   9       35.60       27.23     22.62 o
  -9   1   9      647.41      646.05     76.70 o
  -8   1   9       58.65       82.49     17.09 o
  -7   1   9      735.15      731.60     37.02 o
  -6   1   9      366.81      381.84     22.30 o
  -5   1   9     5047.93     4876.25    175.15 o
  -4   1   9      500.25      453.34     26.67 o
  -3   1   9    13003.51    12400.14    415.53 o
  -2   1   9        4.66       14.95      7.24 o
  -1   1   9     7611.00     7240.28    214.35 o
   0   1   9      269.98      256.08     13.41 o
   1   1   9     6962.55     6592.67    212.32 o
   2   1   9       24.37       36.04      5.76 o
   3   1   9    12948.43    12289.49    348.25 o
   4   1   9      788.97      788.84     24.72 o
   5   1   9     5340.32     5216.27    146.86 o
   6   1   9      383.92      375.20     21.68 o
   7   1   9      646.34      669.12     37.10 o
   8   1   9       38.48       52.76     14.91 o
   9   1   9      629.00      628.24     57.62 o
  10   1   9       31.35       49.53     26.42 o
  11   1   9      157.45      188.40     37.45 o
 -11   2   9       22.41       15.11     23.96 o
 -10   2   9      234.49      207.64     40.16 o
  -9   2   9       77.83       49.39     18.69 o
  -8   2   9      324.86      351.27     30.66 o
  -7   2   9       25.53       29.87     12.01 o
  -6   2   9     1109.56     1111.78     56.79 o
  -5   2   9     1459.16     1486.30     58.69 o
  -4   2   9      674.50      688.56     31.29 o
  -3   2   9     1093.13     1124.22     43.78 o
  -2   2   9      840.82      894.63     37.47 o
  -1   2   9     1746.47     1821.26     57.05 o
   0   2   9     2638.72     2746.96     96.94 o
   1   2   9     1523.21     1565.90     61.37 o
   2   2   9      871.51      952.06     33.16 o
   3   2   9     1070.02     1099.36     35.64 o
   4   2   9      743.65      737.49     25.28 o
   5   2   9     1520.90     1579.74     52.72 o
   6   2   9      983.12     1109.80     51.38 o
   7   2   9       30.50       35.92     18.40 o
   8   2   9      349.79      310.05     27.44 o
   9   2   9       63.91       63.94     18.19 o
  10   2   9      253.12      212.97     46.10 o
  11   2   9       25.51       -2.81     21.26 o
 -10   3   9        5.25      -28.75     19.16 o
  -9   3   9      629.03      713.30     48.74 o
  -8   3   9      248.82      235.66     23.41 o
  -7   3   9     3122.47     3175.43    127.27 o
  -6   3   9       24.01       17.14     10.99 o
  -5   3   9     1815.91     1694.40     71.14 o
  -4   3   9      627.10      569.17     27.35 o
  -3   3   9     2233.69     2282.39     82.31 o
  -2   3   9      325.27      300.96     20.63 o
  -1   3   9    16807.19    16009.04    528.54 o
   0   3   9      718.82      687.94     33.87 o
   1   3   9    16482.50    15540.68    480.91 o
   2   3   9      475.28      431.21     17.76 o
   3   3   9     2283.47     2240.72     81.48 o
   4   3   9      544.21      508.19     25.89 o
   5   3   9     1787.56     1662.05     63.91 o
   6   3   9       22.49       19.21     10.30 o
   7   3   9     3082.35     3103.90    127.56 o
   8   3   9      265.44      292.55     37.29 o
   9   3   9      634.34      742.42     44.84 o
  10   3   9        2.80        7.80     16.29 o
 -10   4   9      231.71      199.71     29.45 o
  -9   4   9      262.00      281.61     31.51 o
  -8   4   9      105.62      101.64     18.22 o
  -7   4   9       75.61       78.86     16.16 o
  -6   4   9      618.02      518.30     46.62 o
  -5   4   9       56.23       47.09     13.21 o
  -4   4   9     1988.47     1921.42     78.51 o
  -3   4   9     1764.37     1691.31     69.95 o
  -2   4   9      103.38      109.79     17.46 o
  -1   4   9      987.49     1002.25     47.84 o
   0   4   9     3788.17     3851.49    134.46 o
   1   4   9     1072.93     1075.57     37.08 o
   2   4   9       50.22       73.74      8.71 o
   3   4   9     1716.01     1583.17     55.23 o
   4   4   9     1806.86     1790.14     62.31 o
   5   4   9       93.35      100.17     15.19 o
   6   4   9      761.11      697.11     46.61 o
   7   4   9       72.26       55.63     15.71 o
   8   4   9      107.69       77.56     17.66 o
   9   4   9      241.78      248.45     26.88 o
  10   4   9      209.58      190.78     26.25 o
 -10   5   9       44.78       85.39     24.37 o
  -9   5   9      225.89      251.64     26.80 o
  -8   5   9       43.68       17.08     15.58 o
  -7   5   9      668.32      635.56     40.99 o
  -6   5   9       75.25       80.05     16.21 o
  -5   5   9     2512.68     2639.63    107.99 o
  -4   5   9     1450.97     1426.20     89.00 o
  -3   5   9     5317.68     5389.39    199.93 o
  -2   5   9      629.28      586.34     32.82 o
  -1   5   9     4384.81     4046.30    168.05 o
   0   5   9       24.28        6.68      7.55 o
   1   5   9     4870.36     4521.37    150.86 o
   2   5   9      542.62      531.25     27.09 o
   3   5   9     5093.51     4877.86    158.90 o
   4   5   9     1352.05     1324.59     55.06 o
   5   5   9     2557.50     2575.34    106.39 o
   6   5   9       51.14       65.57     14.75 o
   7   5   9      710.16      818.72     50.21 o
   8   5   9       31.39       27.37     16.04 o
   9   5   9      226.77      218.63     25.59 o
  10   5   9       46.07       43.13     22.20 o
  -9   6   9       56.75       26.42     17.91 o
  -8   6   9      535.98      515.97     66.70 o
  -7   6   9      189.27      232.77     25.35 o
  -6   6   9      262.71      298.10     37.55 o
  -5   6   9      225.01      234.64     24.96 o
  -4   6   9      975.42      952.17     48.37 o
  -3   6   9        6.80        9.35     13.63 o
  -2   6   9      490.68      500.91     39.34 o
  -1   6   9      329.49      367.37     26.76 o
   0   6   9      184.82      214.10     20.34 o
   1   6   9      363.90      394.25     32.26 o
   2   6   9      598.98      599.70     32.43 o
   3   6   9        4.36       -3.67     10.60 o
   4   6   9     1016.42      925.97     47.69 o
   5   6   9      179.57      154.44     19.00 o
   6   6   9      305.81      320.53     26.49 o
   7   6   9      177.42      245.01     24.60 o
   8   6   9      496.72      430.98     57.48 o
   9   6   9       66.57       85.58     22.96 o
  -9   7   9      206.42      268.58     30.25 o
  -8   7   9      169.95      179.03     24.88 o
  -7   7   9      290.97      306.58     29.60 o
  -6   7   9       80.04       84.18     18.86 o
  -5   7   9     1093.05     1123.73     55.73 o
  -4   7   9      125.27      114.25     19.40 o
  -3   7   9     3936.43     3773.18    153.63 o
  -2   7   9      497.06      492.51     32.80 o
  -1   7   9     1494.72     1558.22     69.43 o
   0   7   9      959.56      881.04     44.86 o
   1   7   9     1436.04     1528.17     68.36 o
   2   7   9      493.09      522.92     28.01 o
   3   7   9     4005.18     3845.19    152.76 o
   4   7   9      168.83      190.71     33.51 o
   5   7   9     1138.07     1067.64     65.28 o
   6   7   9       73.43       91.56     33.63 o
   7   7   9      272.94      252.85     61.47 o
   8   7   9      164.85      143.08     32.14 o
   9   7   9      195.46      293.70     43.24 o
  -8   8   9      127.11      152.29     31.93 o
  -7   8   9       17.62       10.94     17.35 o
  -6   8   9      147.99      143.93     23.26 o
  -5   8   9      221.43      200.22     24.55 o
  -4   8   9      160.64      193.47     23.44 o
  -3   8   9       40.48       43.02     16.27 o
  -2   8   9      198.73      230.26     31.49 o
  -1   8   9      150.54      152.33     20.27 o
   0   8   9       12.34       12.40     12.80 o
   1   8   9      133.60       95.64     17.10 o
   2   8   9      222.48      265.49     37.28 o
   3   8   9       37.65       35.25     14.19 o
   4   8   9      191.66      205.25     49.55 o
   5   8   9      222.87      212.52     43.44 o
   6   8   9      129.97      148.65     27.34 o
   7   8   9       16.81      -27.28     20.57 o
   8   8   9      133.24      158.45     35.51 o
  -7   9   9      350.98      350.07     34.17 o
  -6   9   9      129.50      107.17     22.55 o
  -5   9   9      251.23      290.42     30.17 o
  -4   9   9      150.74      193.41     24.60 o
  -3   9   9      643.84      664.86     42.94 o
  -2   9   9      279.85      331.56     29.98 o
  -1   9   9     1700.36     1591.36     73.11 o
   0   9   9      304.50      313.89     27.54 o
   1   9   9     1697.77     1599.29     75.16 o
   2   9   9      307.76      358.70     34.76 o
   3   9   9      653.17      693.70     63.46 o
   4   9   9      135.95      155.13     33.14 o
   5   9   9      255.62      255.22     38.47 o
   6   9   9      113.53      108.44     30.08 o
   7   9   9      356.45      389.00     49.80 o
  -6  10   9      100.45       93.42     23.22 o
  -5  10   9        6.58       -8.64     17.25 o
  -4  10   9      103.91      100.54     24.68 o
  -3  10   9      110.68      136.39     23.97 o
  -2  10   9       23.56       44.90     18.55 o
  -1  10   9        0.72       11.94     15.92 o
   0  10   9      105.03      155.95     22.40 o
   1  10   9        0.95      -32.42     38.26 o
   2  10   9       31.65       75.46     28.24 o
   3  10   9       98.68       98.92     38.29 o
   4  10   9       96.87      102.35     49.33 o
   5  10   9        8.16       21.54     42.16 o
   6  10   9       95.83       61.76     28.54 o
  -4  11   9       77.99       89.35     23.30 o
  -3  11   9      254.29      274.48     30.44 o
  -2  11   9      188.64      166.03     25.02 o
  -1  11   9      344.68      378.65     57.13 o
   0  11   9       59.00       26.86     20.76 o
   1  11   9      366.43      368.60     38.06 o
   2  11   9      179.60      198.32     37.02 o
   3  11   9      253.78      212.36     63.01 o
   4  11   9       77.43      101.63     57.22 o
   0   0  10    10156.99     9588.31    416.43 o
   1   0  10     1805.57     1889.96     62.28 o
   2   0  10     3182.72     3181.15    101.15 o
   3   0  10      374.84      400.06     18.58 o
   4   0  10     2930.68     2737.78     88.30 o
   5   0  10     1770.39     1950.39     71.92 o
   6   0  10     3244.11     3178.49    103.10 o
   7   0  10      241.94      299.19     23.87 o
   8   0  10      137.12      167.50     19.87 o
   9   0  10        1.44       -6.36     22.06 o
  10   0  10       26.00        4.41     24.47 o
  11   0  10       38.06       66.52     31.76 o
 -11   1  10      222.76      223.15     56.45 o
 -10   1  10       29.71       43.19     34.65 o
  -9   1  10      362.29      381.35     56.80 o
  -8   1  10      492.94      577.90     80.60 o
  -7   1  10      526.97      544.96     27.73 o
  -6   1  10     1273.64     1301.32     50.89 o
  -5   1  10      781.90      768.36     34.73 o
  -4   1  10      816.72      776.68     31.86 o
  -3   1  10      820.12      865.64     33.27 o
  -2   1  10     2570.84     2473.20     84.53 o
  -1   1  10      342.31      346.69     15.98 o
   0   1  10     8550.92     8419.95    259.25 o
   1   1  10      286.81      260.18     14.19 o
   2   1  10     2892.89     2861.38     87.21 o
   3   1  10      916.91      950.86     33.70 o
   4   1  10      664.42      636.60     24.97 o
   5   1  10      831.33      814.55     28.38 o
   6   1  10     1217.87     1157.14     53.85 o
   7   1  10      404.60      387.34     41.04 o
   8   1  10      520.13      524.48     35.81 o
   9   1  10      375.52      363.40     31.36 o
  10   1  10       22.45        0.20     18.73 o
  11   1  10      232.30      256.51     34.67 o
 -10   2  10      185.39      206.42     49.78 o
  -9   2  10      211.74      231.15     89.79 o
  -8   2  10      893.89      824.55     49.69 o
  -7   2  10       66.95       67.16     14.70 o
  -6   2  10     1652.98     1653.00     65.67 o
  -5   2  10      121.60      142.98     14.48 o
  -4   2  10     5507.89     5275.70    184.36 o
  -3   2  10     2595.64     2563.79     92.61 o
  -2   2  10     8717.39     8721.22    286.27 o
  -1   2  10      565.28      600.97     23.40 o
   0   2  10     7117.67     6980.60    215.68 o
   1   2  10      556.63      583.29     27.43 o
   2   2  10     7892.45     8093.32    284.69 o
   3   2  10     2496.22     2555.17     82.67 o
   4   2  10     5631.82     5380.36    203.00 o
   5   2  10       78.77      106.79     12.75 o
   6   2  10     1885.70     1899.66     77.77 o
   7   2  10       84.73       93.47     16.83 o
   8   2  10      856.21      846.78     47.42 o
   9   2  10      192.02      187.25     24.32 o
  10   2  10      174.01      211.07     34.49 o
 -10   3  10      146.56      128.58     44.29 o
  -9   3  10      299.23      283.16     40.08 o
  -8   3  10       97.99      126.80     23.57 o
  -7   3  10     1425.01     1373.82     62.19 o
  -6   3  10      304.62      343.93     25.23 o
  -5   3  10      121.96      108.00     21.50 o
  -4   3  10     3449.86     3515.19    122.60 o
  -3   3  10      471.56      505.36     27.03 o
  -2   3  10     2355.20     2292.09     82.51 o
  -1   3  10      404.39      385.21     30.07 o
   0   3  10       33.39       32.86      8.65 o
   1   3  10      376.05      351.25     20.30 o
   2   3  10     2280.88     2231.87     73.80 o
   3   3  10      566.02      591.92     33.69 o
   4   3  10     3320.35     3445.25    123.18 o
   5   3  10      149.16      135.71     16.04 o
   6   3  10      347.05      352.81     23.24 o
   7   3  10     1390.42     1337.78     63.14 o
   8   3  10      106.39      105.28     19.38 o
   9   3  10      315.04      302.44     50.38 o
  10   3  10      148.23      158.64     24.05 o
 -10   4  10      193.36      257.52     34.14 o
  -9   4  10      119.27      159.43     26.15 o
  -8   4  10      681.56      746.23     43.41 o
  -7   4  10      394.50      382.08     39.50 o
  -6   4  10     1616.30     1562.79     65.90 o
  -5   4  10      111.30       87.28     17.74 o
  -4   4  10     1655.18     1522.08     64.98 o
  -3   4  10      677.78      683.15     36.49 o
  -2   4  10     6062.84     5862.51    240.85 o
  -1   4  10      655.49      579.22     28.73 o
   0   4  10     4014.85     3859.18    135.22 o
   1   4  10      635.32      604.78     28.05 o
   2   4  10     6866.30     6913.77    249.47 o
   3   4  10      677.44      688.82     28.42 o
   4   4  10     1545.09     1420.79     51.15 o
   5   4  10      168.78      170.17     16.70 o
   6   4  10     1431.81     1331.12     64.18 o
   7   4  10      371.07      413.05     30.32 o
   8   4  10      688.24      687.25     53.50 o
   9   4  10      136.99      136.71     22.31 o
  10   4  10      206.68      226.66     27.82 o
 -10   5  10       75.43      101.68     26.22 o
  -9   5  10       92.57      109.54     20.78 o
  -8   5  10      211.82      252.05     26.26 o
  -7   5  10      438.59      525.22     35.35 o
  -6   5  10      418.17      417.19     31.06 o
  -5   5  10      680.43      606.39     36.47 o
  -4   5  10      267.50      242.43     23.15 o
  -3   5  10      817.08      709.25     39.97 o
  -2   5  10     1341.33     1405.73     60.48 o
  -1   5  10     1438.34     1369.23     64.06 o
   0   5  10     2582.39     2825.96    101.61 o
   1   5  10     1531.27     1533.95     56.91 o
   2   5  10     1251.03     1242.81     57.95 o
   3   5  10      788.38      770.83     34.08 o
   4   5  10      303.99      311.20     30.32 o
   5   5  10      621.53      583.05     30.72 o
   6   5  10      421.66      471.52     31.29 o
   7   5  10      512.87      530.33     55.93 o
   8   5  10      182.77      214.00     24.78 o
   9   5  10       80.64       44.99     19.00 o
  10   5  10       87.77      101.99     34.70 o
  -9   6  10        2.84       18.65     18.41 o
  -8   6  10      173.99      215.17     33.01 o
  -7   6  10      103.34      124.99     28.75 o
  -6   6  10      955.73     1046.53     55.24 o
  -5   6  10      320.38      336.62     28.79 o
  -4   6  10     1558.93     1466.36     65.56 o
  -3   6  10       59.94       64.05     15.72 o
  -2   6  10      217.28      230.73     22.57 o
  -1   6  10      176.13      190.67     19.48 o
   0   6  10     2736.70     2811.73    115.09 o
   1   6  10      136.69      102.22     13.47 o
   2   6  10      258.26      275.63     19.43 o
   3   6  10       43.28       47.34     13.30 o
   4   6  10     1398.74     1341.10     86.59 o
   5   6  10      390.97      345.15     32.39 o
   6   6  10     1014.36     1160.58     77.11 o
   7   6  10      112.05       84.54     21.74 o
   8   6  10      185.96      230.72     25.88 o
   9   6  10        1.30       20.21     20.71 o
  -8   7  10      157.83      132.01     23.41 o
  -7   7  10       86.35       80.33     20.39 o
  -6   7  10      647.75      678.70     67.78 o
  -5   7  10      629.03      577.13     39.44 o
  -4   7  10      119.52      130.62     20.64 o
  -3   7  10      227.84      203.35     23.15 o
  -2   7  10      122.68      151.41     23.45 o
  -1   7  10       57.78       70.20     15.92 o
   0   7  10     1043.50     1028.28     50.87 o
   1   7  10       70.67       78.08     21.13 o
   2   7  10      142.10      166.99     19.49 o
   3   7  10      182.68      195.33     21.27 o
   4   7  10      106.87       98.01     20.17 o
   5   7  10      618.05      628.78     64.51 o
   6   7  10      616.43      576.35     45.28 o
   7   7  10       75.78      116.00     23.14 o
   8   7  10      159.95      181.88     35.70 o
  -8   8  10      184.26      240.26     28.96 o
  -7   8  10       14.61       30.18     18.87 o
  -6   8  10      330.08      403.56     34.03 o
  -5   8  10       93.21       72.37     20.22 o
  -4   8  10      808.43      771.21     47.01 o
  -3   8  10      372.54      464.20     34.14 o
  -2   8  10     1111.64     1130.68     56.05 o
  -1   8  10      492.56      441.82     32.90 o
   0   8  10     1069.47     1056.08     53.39 o
   1   8  10      485.30      481.23     32.73 o
   2   8  10     1061.59     1008.10     62.86 o
   3   8  10      413.93      395.86     37.45 o
   4   8  10      839.07      880.13     79.54 o
   5   8  10      100.73      125.13     27.88 o
   6   8  10      367.93      349.74     36.72 o
   7   8  10       11.46       33.79     27.08 o
   8   8  10      165.62      115.82     33.40 o
  -7   9  10       73.09      101.31     23.28 o
  -6   9  10       97.95      103.42     22.87 o
  -5   9  10       60.25       45.20     19.04 o
  -4   9  10      190.21      165.90     24.58 o
  -3   9  10      271.31      276.05     28.55 o
  -2   9  10      161.57      193.43     24.11 o
  -1   9  10      290.59      300.05     28.42 o
   0   9  10      181.66      171.27     22.91 o
   1   9  10      277.24      326.32     33.23 o
   2   9  10      152.17      161.13     26.43 o
   3   9  10      291.75      266.85     41.26 o
   4   9  10      189.33      229.41     38.86 o
   5   9  10       62.92       44.32     27.36 o
   6   9  10      107.77      108.79     52.36 o
   7   9  10       64.68       55.95     28.78 o
  -5  10  10       54.55       66.72     21.49 o
  -4  10  10      300.52      350.08     33.72 o
  -3  10  10       39.74       39.06     18.75 o
  -2  10  10      541.90      627.55     42.77 o
  -1  10  10      170.08      187.99     24.89 o
   0  10  10      548.12      524.02     37.41 o
   1  10  10      171.19      226.89     49.81 o
   2  10  10      568.61      674.28     85.77 o
   3  10  10       42.28       45.55     67.60 o
   4  10  10      300.01      300.27     70.71 o
   5  10  10       45.81       40.22     45.13 o
  -3  11  10       28.28       17.71     19.06 o
  -2  11  10       86.45       79.55     21.65 o
  -1  11  10      155.65      180.28     25.49 o
   0  11  10       80.82       64.13     23.37 o
   1  11  10      150.67      206.55     30.05 o
   2  11  10       77.24      134.29     34.53 o
   3  11  10       26.33       88.32     52.45 o
   1   0  11     3301.44     3239.43    103.59 o
   2   0  11     1098.45     1122.27     40.11 o
   3   0  11     8846.03     8361.18    258.42 o
   4   0  11      618.73      629.88     26.36 o
   5   0  11     1867.73     1852.58     63.07 o
   6   0  11     1532.63     1538.03     59.96 o
   7   0  11      979.43     1081.39     75.24 o
   8   0  11        3.23      -25.63     17.09 o
  10   0  11      113.64       83.48     41.78 o
 -10   1  11       82.88       83.18     38.88 o
  -8   1  11      469.86      505.62     65.26 o
  -7   1  11      417.95      453.33     26.65 o
  -6   1  11      182.53      190.07     17.44 o
  -5   1  11     1148.47     1136.59     46.18 o
  -4   1  11     1079.49     1119.72     45.77 o
  -3   1  11      541.86      558.36     23.79 o
  -2   1  11      395.47      383.19     18.92 o
  -1   1  11     4651.65     4717.58    149.14 o
   0   1  11      454.96      530.76     22.77 o
   1   1  11     4693.22     4783.74    148.63 o
   2   1  11      478.92      454.89     23.17 o
   3   1  11      508.19      502.09     26.01 o
   4   1  11      995.04     1043.44     43.63 o
   5   1  11     1071.91     1107.66     45.77 o
   6   1  11      229.14      255.27     21.66 o
   7   1  11      469.20      500.83     31.66 o
   8   1  11      511.25      504.87     40.32 o
   9   1  11       97.91      143.88     23.03 o
  10   1  11       69.09       63.64     23.32 o
  -9   2  11      198.67      172.83     40.31 o
  -8   2  11      323.85      332.80     30.78 o
  -7   2  11     1376.39     1305.30     59.98 o
  -6   2  11      199.99      192.20     18.07 o
  -5   2  11     1663.74     1613.04     61.11 o
  -4   2  11      354.51      336.18     21.29 o
  -3   2  11     2337.17     2222.80     97.02 o
  -2   2  11     1398.96     1445.73     50.16 o
  -1   2  11     5505.71     5249.62    169.44 o
   0   2  11        4.45        2.55      7.89 o
   1   2  11     5906.54     5711.31    189.24 o
   2   2  11     1346.72     1456.20     55.59 o
   3   2  11     2537.45     2631.99     82.31 o
   4   2  11      344.71      364.48     21.41 o
   5   2  11     1521.31     1474.55     58.57 o
   6   2  11      252.35      277.79     22.61 o
   7   2  11     1373.63     1291.68     69.82 o
   8   2  11      310.60      292.52     27.37 o
   9   2  11      224.21      259.17     27.63 o
  10   2  11      151.91      165.61     25.17 o
 -10   3  11      181.49      195.32     48.30 o
  -9   3  11      188.56      179.95     38.26 o
  -8   3  11      100.73      100.89     23.12 o
  -7   3  11      131.97      111.38     17.83 o
  -6   3  11       23.12       11.61     12.43 o
  -5   3  11     1540.27     1479.07     59.37 o
  -4   3  11     1141.97     1169.19     46.88 o
  -3   3  11     5571.69     5416.85    191.47 o
  -2   3  11       67.20       62.75     11.34 o
  -1   3  11     1400.07     1390.67     54.48 o
   0   3  11        0.21        2.30      9.16 o
   1   3  11     1402.45     1421.51     54.53 o
   2   3  11       74.43       73.07     13.63 o
   3   3  11     5584.58     5669.66    191.28 o
   4   3  11     1181.15     1119.40     47.31 o
   5   3  11     1634.05     1635.84     78.54 o
   6   3  11       33.24       42.28     17.82 o
   7   3  11      110.88      100.35     17.97 o
   8   3  11       89.44       46.48     17.31 o
   9   3  11      189.94      169.79     23.95 o
  10   3  11      173.40      119.97     23.30 o
 -10   4  11       88.57      103.19     24.21 o
  -9   4  11      113.41       90.88     22.70 o
  -8   4  11      520.75      569.03     36.89 o
  -7   4  11      545.83      629.79     38.10 o
  -6   4  11      106.03       78.02     16.34 o
  -5   4  11     1266.32     1306.26     70.81 o
  -4   4  11      272.44      258.34     23.64 o
  -3   4  11     1870.96     1758.91     87.33 o
  -2   4  11     1548.30     1568.55     57.74 o
  -1   4  11     2559.37     2471.85     87.65 o
   0   4  11      355.85      339.13     20.93 o
   1   4  11     2294.40     2272.36     97.67 o
   2   4  11     1410.01     1310.46     63.36 o
   3   4  11     1682.04     1659.75     73.29 o
   4   4  11      330.15      328.59     24.47 o
   5   4  11     1438.96     1440.03     56.06 o
   6   4  11       80.90       85.92     15.95 o
   7   4  11      574.73      613.53     39.14 o
   8   4  11      498.09      518.77     37.52 o
   9   4  11       92.81      109.37     21.71 o
  10   4  11       87.57      117.19     23.28 o
  -9   5  11      121.50      177.81     24.99 o
  -8   5  11      235.65      259.03     49.35 o
  -7   5  11      495.86      474.18     43.08 o
  -6   5  11      354.56      380.75     29.25 o
  -5   5  11      134.04      138.75     19.98 o
  -4   5  11      871.74      856.45     45.54 o
  -3   5  11      422.82      405.31     29.42 o
  -2   5  11      157.80      154.53     20.41 o
  -1   5  11     2400.55     2264.28     92.62 o
   0   5  11      964.24      833.86     45.40 o
   1   5  11     2281.35     2123.00     80.85 o
   2   5  11      162.20      185.91     16.34 o
   3   5  11      473.96      449.32     25.19 o
   4   5  11      979.12      897.85     45.44 o
   5   5  11      158.16      154.99     19.27 o
   6   5  11      293.02      273.98     34.49 o
   7   5  11      473.07      482.84     34.26 o
   8   5  11      220.77      227.81     26.32 o
   9   5  11      126.01      193.90     25.87 o
  -9   6  11      264.81      382.97     34.98 o
  -8   6  11      113.36      118.23     24.87 o
  -7   6  11      250.87      279.66     27.87 o
  -6   6  11      418.36      376.06     31.40 o
  -5   6  11      836.35      841.54     47.69 o
  -4   6  11      516.90      459.66     32.54 o
  -3   6  11     2923.85     2995.65    124.67 o
  -2   6  11      233.94      235.00     23.59 o
  -1   6  11     1107.89     1152.47     52.04 o
   0   6  11      389.00      396.65     28.92 o
   1   6  11     1064.93      947.32     50.62 o
   2   6  11      303.32      307.95     21.01 o
   3   6  11     3032.28     3067.92    123.95 o
   4   6  11      448.83      411.57     30.59 o
   5   6  11      891.25      902.33     65.97 o
   6   6  11      395.84      366.14     60.38 o
   7   6  11      222.17      207.15     28.96 o
   8   6  11      129.80      148.36     27.47 o
   9   6  11      253.36      353.30     57.17 o
  -8   7  11       64.00       42.17     19.05 o
  -7   7  11      233.37      268.15     29.14 o
  -6   7  11      294.85      317.70     41.36 o
  -5   7  11      623.02      657.56     56.46 o
  -4   7  11      404.83      369.95     46.81 o
  -3   7  11      137.80      126.99     31.04 o
  -2   7  11       39.38       42.81     15.74 o
  -1   7  11      664.66      641.15     42.27 o
   0   7  11       89.15       98.26     30.46 o
   1   7  11      712.24      674.67     39.24 o
   2   7  11       49.04       45.86     14.83 o
   3   7  11      129.07      176.81     36.07 o
   4   7  11      371.69      359.21     37.78 o
   5   7  11      597.86      669.26     47.65 o
   6   7  11      300.02      309.23     58.99 o
   7   7  11      239.19      214.36     58.31 o
   8   7  11       79.08       82.84     22.77 o
  -7   8  11      135.64      133.13     24.94 o
  -6   8  11       94.99       90.43     21.52 o
  -5   8  11      383.57      414.63     34.75 o
  -4   8  11      278.63      244.63     26.67 o
  -3   8  11      548.25      573.44     40.06 o
  -2   8  11      130.54      126.45     20.77 o
  -1   8  11      897.06      927.92     50.97 o
   0   8  11      318.16      386.60     30.89 o
   1   8  11      950.83     1003.42     50.73 o
   2   8  11      133.04      129.20     24.02 o
   3   8  11      560.66      661.38     48.37 o
   4   8  11      260.82      237.75     78.16 o
   5   8  11      335.59      380.28     42.92 o
   6   8  11      110.74      122.39     24.63 o
   7   8  11      138.20       96.52     45.82 o
  -6   9  11       42.87       46.25     21.54 o
  -5   9  11      150.26      130.26     29.00 o
  -4   9  11       79.85       81.97     20.63 o
  -3   9  11      557.13      434.74     35.61 o
  -2   9  11      133.35      116.84     21.76 o
  -1   9  11      418.99      459.69     40.10 o
   0   9  11        7.50       36.70     16.66 o
   1   9  11      417.94      439.74     40.76 o
   2   9  11      124.26      160.69     26.60 o
   3   9  11      537.14      470.82     53.81 o
   4   9  11       76.09      100.91     28.26 o
   5   9  11      148.49      192.77     37.31 o
   6   9  11       50.33       23.52     38.67 o
  -5  10  11      125.53      148.40     26.48 o
  -4  10  11       88.22      101.44     23.31 o
  -3  10  11      154.00      132.42     27.19 o
  -2  10  11      221.04      252.19     30.66 o
  -1  10  11      263.53      280.01     28.98 o
   0  10  11      211.93      216.70     25.33 o
   1  10  11      268.16      306.06     34.80 o
   2  10  11      208.83      230.65     39.32 o
   3  10  11      138.00       88.37     32.19 o
   4  10  11      102.10      113.92     33.16 o
   5  10  11      136.27      112.91     54.13 o
  -2  11  11       20.14       35.34     19.84 o
  -1  11  11      129.45      194.08     32.08 o
   0  11  11        4.00       30.47     20.86 o
   1  11  11      132.34      121.24     27.35 o
   2  11  11       21.77       58.48     30.13 o
   0   0  12      441.23      586.63     35.63 o
   1   0  12     1658.84     1715.10     58.20 o
   2   0  12       10.89        4.74      6.70 o
   3   0  12      546.70      570.64     28.14 o
   4   0  12      369.17      352.80     21.67 o
   5   0  12       17.32       12.59      9.38 o
   6   0  12        4.97      -10.92     10.97 o
   7   0  12      526.89      488.42     41.39 o
   8   0  12      170.52      127.95     22.76 o
   9   0  12      546.84      579.49     76.92 o
  10   0  12       18.40       11.50     24.21 o
  -8   1  12      525.14      529.98     51.06 o
  -7   1  12      206.83      218.53     33.15 o
  -6   1  12     1001.76     1046.02     84.21 o
  -5   1  12       16.55       23.13      9.20 o
  -4   1  12     5962.17     5952.51    187.87 o
  -3   1  12      639.07      650.77     27.50 o
  -2   1  12     6417.54     6064.52    182.69 o
  -1   1  12      842.36      828.51     33.94 o
   0   1  12     5111.41     5297.81    183.36 o
   1   1  12     1068.06     1051.85     40.00 o
   2   1  12     6237.31     5653.63    251.16 o
   3   1  12      581.61      650.34     30.97 o
   4   1  12     6139.72     6045.17    207.19 o
   5   1  12       13.36        6.99     12.09 o
   6   1  12      984.12      900.61     54.90 o
   7   1  12      259.47      286.91     25.30 o
   8   1  12      489.77      491.31     40.77 o
   9   1  12       38.58       60.70     18.64 o
  10   1  12      244.53      280.35     35.14 o
  -9   2  12      141.74      100.83     38.58 o
  -8   2  12       58.68       63.01     34.73 o
  -7   2  12      421.62      447.24     37.33 o
  -6   2  12      796.35      751.89     36.52 o
  -5   2  12      947.30      852.24     38.48 o
  -4   2  12      214.94      218.74     17.67 o
  -3   2  12       98.80      128.17     12.21 o
  -2   2  12      904.33      870.03     39.05 o
  -1   2  12       11.86       15.05      9.55 o
   0   2  12      929.15      961.10     40.60 o
   1   2  12       10.53        2.43      8.78 o
   2   2  12      988.58      982.01     39.96 o
   3   2  12      148.55      147.46     17.63 o
   4   2  12      184.87      213.31     29.20 o
   5   2  12      917.33      866.04     38.01 o
   6   2  12      778.20      770.43     49.85 o
   7   2  12      414.62      414.86     29.99 o
   8   2  12       74.11       72.38     18.35 o
   9   2  12      164.74      141.42     22.48 o
  10   2  12        1.61      -24.68     16.45 o
  -9   3  12       37.36        2.36     40.33 o
  -8   3  12      632.00      649.81     39.58 o
  -7   3  12       20.73       18.70     14.28 o
  -6   3  12     2148.91     2033.49     86.81 o
  -5   3  12      158.42      175.06     17.54 o
  -4   3  12      221.61      250.77     19.79 o
  -3   3  12       16.05        8.94      9.45 o
  -2   3  12     3606.33     3430.35    137.32 o
  -1   3  12      470.65      458.34     30.10 o
   0   3  12     9374.60     9005.87    305.59 o
   1   3  12      484.11      463.48     32.72 o
   2   3  12     3646.63     3554.87    140.92 o
   3   3  12       28.64       22.56     12.22 o
   4   3  12      231.56      221.85     21.34 o
   5   3  12      139.32      140.60     17.22 o
   6   3  12     2153.47     2133.92    101.85 o
   7   3  12       39.45       38.81     15.69 o
   8   3  12      642.00      614.88     40.60 o
   9   3  12       28.49       56.55     18.50 o
  10   3  12       54.05       57.33     28.66 o
  -9   4  12       66.73       54.50     21.06 o
  -8   4  12       45.64       34.60     17.11 o
  -7   4  12      204.23      212.47     24.71 o
  -6   4  12      174.69      162.81     20.43 o
  -5   4  12      585.32      598.63     35.71 o
  -4   4  12      141.93      171.95     19.81 o
  -3   4  12      950.26      922.23     39.56 o
  -2   4  12     1126.76     1117.49     45.38 o
  -1   4  12      203.76      158.86     15.74 o
   0   4  12      610.48      651.14     31.68 o
   1   4  12      152.49      129.57     17.37 o
   2   4  12     1029.97     1021.14     50.98 o
   3   4  12      855.15      831.94     44.44 o
   4   4  12      152.43      184.44     24.32 o
   5   4  12      532.72      526.27     35.09 o
   6   4  12      219.51      231.69     26.98 o
   7   4  12      217.10      186.04     26.66 o
   8   4  12       32.83       17.25     16.21 o
   9   4  12       55.26       45.04     19.30 o
  -9   5  12      115.88      138.69     23.28 o
  -8   5  12      184.15      206.34     25.99 o
  -7   5  12       61.32       57.40     16.95 o
  -6   5  12      901.93      847.84     48.49 o
  -5   5  12      320.52      324.91     31.68 o
  -4   5  12     2189.75     2162.15    103.13 o
  -3   5  12      837.89      817.21     45.19 o
  -2   5  12     2177.44     2126.49     93.32 o
  -1   5  12      119.56      124.97     17.67 o
   0   5  12     1868.33     1784.09     77.40 o
   1   5  12       86.68       86.00     13.43 o
   2   5  12     2272.81     2265.07     83.03 o
   3   5  12      933.41      858.07     39.19 o
   4   5  12     2038.99     2150.17    115.60 o
   5   5  12      345.90      363.15     31.64 o
   6   5  12      916.46      978.79     61.55 o
   7   5  12       48.09       23.27     26.98 o
   8   5  12      194.92      247.17     47.03 o
   9   5  12      108.11       96.27     25.44 o
  -8   6  12       63.32       89.76     20.80 o
  -7   6  12      179.72      120.47     22.09 o
  -6   6  12       96.99       88.94     19.18 o
  -5   6  12       26.46       23.26     17.69 o
  -4   6  12      235.25      279.13     30.42 o
  -3   6  12       52.73       67.02     16.87 o
  -2   6  12      624.59      559.09     37.39 o
  -1   6  12      328.71      332.95     27.58 o
   0   6  12      122.22      113.93     18.23 o
   1   6  12      314.04      307.57     25.86 o
   2   6  12      621.64      633.98     37.36 o
   3   6  12       58.74       48.58     15.18 o
   4   6  12      242.18      278.17     26.32 o
   5   6  12       32.58       61.51     18.64 o
   6   6  12       83.57       78.68     32.28 o
   7   6  12      171.43      176.55     26.71 o
   8   6  12       58.11       61.56     32.81 o
  -8   7  12      181.56      209.83     32.47 o
  -7   7  12      104.28      124.45     22.55 o
  -6   7  12      290.09      253.23     27.96 o
  -5   7  12      156.16       97.19     21.27 o
  -4   7  12     1183.08     1139.35     66.90 o
  -3   7  12       34.85       14.21     15.53 o
  -2   7  12     1432.20     1441.70     67.10 o
  -1   7  12      602.07      608.09     38.17 o
   0   7  12      828.43      800.27     45.01 o
   1   7  12      582.08      553.33     36.41 o
   2   7  12     1386.28     1367.45     65.32 o
   3   7  12       37.99       72.66     21.22 o
   4   7  12     1231.93     1174.88     65.49 o
   5   7  12      151.44      148.02     24.13 o
   6   7  12      296.35      273.06     36.26 o
   7   7  12      116.35      125.87     25.18 o
   8   7  12      171.24      250.18     33.25 o
  -7   8  12       87.65       93.10     22.81 o
  -6   8  12      173.42      165.94     29.46 o
  -5   8  12       35.24       39.69     18.70 o
  -4   8  12      162.82      154.74     24.11 o
  -3   8  12       92.39       90.49     20.28 o
  -2   8  12      146.44      127.91     22.76 o
  -1   8  12       22.23       25.42     20.55 o
   0   8  12      212.13      237.29     26.06 o
   1   8  12       21.43       40.86     20.95 o
   2   8  12      179.05      186.38     27.79 o
   3   8  12      104.04      114.39     24.36 o
   4   8  12      131.11      101.64     30.51 o
   5   8  12       27.22       20.74     21.80 o
   6   8  12      186.19      163.65     27.33 o
   7   8  12       89.24       83.59     23.38 o
  -6   9  12      236.66      259.40     31.63 o
  -5   9  12      198.41      147.45     26.04 o
  -4   9  12       84.37       72.85     21.33 o
  -3   9  12      106.96       95.85     21.66 o
  -2   9  12      514.89      557.63     39.87 o
  -1   9  12      227.19      253.08     27.38 o
   0   9  12      896.50      861.66     49.97 o
   1   9  12      231.46      280.76     33.14 o
   2   9  12      511.99      499.73     44.01 o
   3   9  12      103.03       91.94     31.54 o
   4   9  12       88.88       99.48     30.98 o
   5   9  12      193.09      231.25     41.15 o
   6   9  12      239.61      238.97     63.81 o
  -4  10  12       39.96       39.06     20.41 o
  -3  10  12        4.45       27.19     18.75 o
  -2  10  12      134.01      108.64     22.76 o
  -1  10  12        8.27        6.99     21.10 o
   0  10  12       10.76       -9.03     20.18 o
   1  10  12       12.06       34.67     21.03 o
   2  10  12      125.37       55.98     28.94 o
   3  10  12        2.62      -38.49     37.95 o
   4  10  12       42.63       83.17     31.36 o
  -1  11  12      170.98      179.33     26.64 o
   0  11  12      257.31      219.61     32.64 o
   1  11  12      164.10      218.98     31.82 o
   1   0  13     3452.53     3565.34    140.63 o
   2   0  13     2323.93     2412.95     98.02 o
   3   0  13     4111.67     4285.36    150.54 o
   4   0  13       23.50       12.32     11.29 o
   5   0  13     2634.59     2717.32    111.70 o
   6   0  13       86.97       88.71     28.61 o
   7   0  13      800.29      899.28     55.19 o
   8   0  13      133.21      137.27     23.63 o
   9   0  13      130.38      126.67     29.92 o
  10   0  13       16.47       47.36     27.52 o
  -8   1  13      281.43      181.60     34.00 o
  -7   1  13      336.37      362.31     42.56 o
  -6   1  13      476.34      422.68     26.94 o
  -5   1  13       21.10        9.12     10.36 o
  -4   1  13     1253.80     1099.34     48.61 o
  -3   1  13      149.53      193.12     16.26 o
  -2   1  13       60.19       62.94     11.09 o
  -1   1  13      292.39      232.31     17.86 o
   0   1  13      776.51      795.52     48.81 o
   1   1  13      281.31      262.58     18.81 o
   2   1  13       36.78       40.50     11.17 o
   3   1  13      110.59      133.72     14.73 o
   4   1  13     1424.91     1347.90     57.47 o
   5   1  13       13.51        1.16     12.36 o
   6   1  13      423.78      401.02     34.47 o
   7   1  13      349.51      316.84     32.33 o
   8   1  13      254.26      269.89     37.22 o
   9   1  13        1.45      -20.89     16.35 o
  10   1  13      289.80      341.50     65.05 o
  -9   2  13      399.54      516.14     70.98 o
  -8   2  13       60.67       80.28     34.76 o
  -7   2  13      853.71      774.66     44.82 o
  -6   2  13      230.26      255.96     24.25 o
  -5   2  13      919.72      943.40     44.75 o
  -4   2  13       40.16       30.64     11.09 o
  -3   2  13     5202.99     5156.28    175.84 o
  -2   2  13      376.18      379.00     33.91 o
  -1   2  13     4737.81     4779.31    182.26 o
   0   2  13       14.07       25.76     10.62 o
   1   2  13     4484.14     4595.54    182.76 o
   2   2  13      364.86      418.03     23.75 o
   3   2  13     4993.77     4828.41    226.37 o
   4   2  13       30.04       21.52     20.16 o
   5   2  13     1214.89     1182.77     52.50 o
   6   2  13      202.19      236.10     22.88 o
   7   2  13      822.64      845.46     45.14 o
   8   2  13       70.34       58.63     18.84 o
   9   2  13      378.28      507.14     39.02 o
  -9   3  13       42.70       48.56     37.32 o
  -8   3  13      526.01      552.20     52.66 o
  -7   3  13      141.49      177.78     21.72 o
  -6   3  13      366.13      331.57     27.03 o
  -5   3  13       27.69       18.27     13.70 o
  -4   3  13      531.26      505.01     29.30 o
  -3   3  13      534.35      528.08     28.87 o
  -2   3  13       86.49       97.35     13.69 o
  -1   3  13       54.17       40.67     11.85 o
   0   3  13        7.68       23.17     10.41 o
   1   3  13       44.77       44.53     11.19 o
   2   3  13      109.51      107.63     16.93 o
   3   3  13      552.32      536.64     37.26 o
   4   3  13      573.55      576.79     34.29 o
   5   3  13       16.10        2.71     15.34 o
   6   3  13      378.57      325.89     32.11 o
   7   3  13      151.24      172.74     29.96 o
   8   3  13      523.08      507.72     36.94 o
   9   3  13       39.54       57.27     18.82 o
  -9   4  13      213.80      276.28     41.75 o
  -8   4  13       17.21       30.13     17.06 o
  -7   4  13      828.86      853.57     46.90 o
  -6   4  13      199.35      199.81     29.57 o
  -5   4  13     1024.55      978.87     50.34 o
  -4   4  13       59.53       61.52     15.70 o
  -3   4  13     3196.24     3246.52    120.40 o
  -2   4  13      243.72      242.62     20.79 o
  -1   4  13     2752.18     2803.79    101.97 o
   0   4  13      207.16      164.23     25.79 o
   1   4  13     2890.38     2800.95    115.41 o
   2   4  13      271.64      270.86     24.31 o
   3   4  13     3285.31     3442.73    135.44 o
   4   4  13       43.36       50.89     18.75 o
   5   4  13      936.00     1014.17     59.76 o
   6   4  13      177.54      248.79     29.04 o
   7   4  13      822.19      725.48     53.47 o
   8   4  13       26.05       15.25     18.93 o
   9   4  13      242.43      301.92     36.45 o
  -8   5  13      111.72      126.78     21.91 o
  -7   5  13       54.82       29.24     16.62 o
  -6   5  13      318.10      286.30     34.44 o
  -5   5  13       11.90        9.86     16.59 o
  -4   5  13      294.80      272.01     26.26 o
  -3   5  13       67.92       58.86     16.33 o
  -2   5  13       82.82       54.22     21.84 o
  -1   5  13       10.70       34.10     21.17 o
   0   5  13      641.68      630.26     38.06 o
   1   5  13       22.73       30.18     13.58 o
   2   5  13       84.43       81.14     13.66 o
   3   5  13       90.57       49.84     12.92 o
   4   5  13      272.97      315.24     26.60 o
   5   5  13       22.03       14.14     14.36 o
   6   5  13      347.27      333.40     33.25 o
   7   5  13       48.07       66.73     20.99 o
   8   5  13      120.97      156.84     27.18 o
  -8   6  13       33.41       32.62     18.45 o
  -7   6  13      333.27      302.33     30.84 o
  -6   6  13       30.18       24.82     17.20 o
  -5   6  13     1309.71     1339.70     64.50 o
  -4   6  13      336.35      265.86     27.42 o
  -3   6  13      982.93      968.87     55.84 o
  -2   6  13      350.38      371.71     29.66 o
  -1   6  13     1379.49     1362.38     65.45 o
   0   6  13      232.70      250.71     25.12 o
   1   6  13     1442.67     1454.63     66.14 o
   2   6  13      306.98      299.75     27.13 o
   3   6  13     1000.94     1004.37     51.04 o
   4   6  13      341.06      285.73     26.22 o
   5   6  13     1294.36     1252.32     71.03 o
   6   6  13       37.26       28.54     18.60 o
   7   6  13      335.81      401.16     38.83 o
   8   6  13       25.35       22.43     28.04 o
  -7   7  13       79.95       68.78     20.89 o
  -6   7  13       51.93       55.57     20.07 o
  -5   7  13       51.89       57.49     19.28 o
  -4   7  13      394.38      430.62     46.39 o
  -3   7  13        6.49        0.07     17.64 o
  -2   7  13       43.20       59.92     17.97 o
  -1   7  13       86.14      113.57     19.83 o
   0   7  13       25.12       42.37     16.25 o
   1   7  13       91.14       95.83     18.70 o
   2   7  13       47.55       37.35     19.40 o
   3   7  13        7.94        5.88     18.15 o
   4   7  13      365.55      290.22     33.22 o
   5   7  13       43.98       57.82     20.42 o
   6   7  13       51.86       71.03     21.40 o
   7   7  13       74.23       82.37     44.84 o
  -6   8  13        9.69       24.63     19.63 o
  -5   8  13      355.13      350.93     33.60 o
  -4   8  13      231.71      244.52     33.36 o
  -3   8  13      684.17      673.60     45.87 o
  -2   8  13      169.74      195.76     30.45 o
  -1   8  13      900.18      904.33     50.85 o
   0   8  13       97.40       88.93     19.33 o
   1   8  13      835.00      797.41     47.85 o
   2   8  13      188.35      184.99     28.08 o
   3   8  13      622.27      627.36     50.15 o
   4   8  13      234.92      309.00     43.50 o
   5   8  13      399.79      438.07     53.47 o
   6   8  13        5.91       20.98     18.19 o
  -5   9  13       83.73       76.50     23.46 o
  -4   9  13       13.67        6.57     21.26 o
  -3   9  13       11.08       10.22     17.76 o
  -2   9  13       57.84       47.04     19.27 o
  -1   9  13        4.82       -3.07     16.71 o
   0   9  13       24.39       35.86     17.80 o
   1   9  13        6.48      -16.32     17.35 o
   2   9  13       57.83       81.66     26.98 o
   3   9  13        9.67       33.64     26.95 o
   4   9  13       17.43       -2.49     23.69 o
   5   9  13       76.25       38.97     30.55 o
  -3  10  13      240.88      297.84     37.98 o
  -2  10  13      130.84      134.83     24.24 o
  -1  10  13      335.13      315.58     45.65 o
   0  10  13      106.67      188.72     30.80 o
   1  10  13      346.37      330.68     37.34 o
   2  10  13      137.03      133.51     78.35 o
   3  10  13      242.51      346.87     50.22 o
   0   0  14      644.22      758.69     58.00 o
   1   0  14      204.69      198.73     20.52 o
   2   0  14     1960.01     1879.96     81.45 o
   3   0  14        4.86       11.11     10.20 o
   4   0  14      419.23      400.45     25.08 o
   5   0  14     1308.30     1277.54     59.76 o
   6   0  14      461.30      441.85     31.71 o
   7   0  14      258.76      216.59     26.93 o
   8   0  14      260.18      316.97     32.45 o
   9   0  14       30.10       59.31     25.71 o
  -9   1  14       26.06       10.67     26.00 o
  -8   1  14      339.43      405.98     36.86 o
  -7   1  14      313.86      317.57     32.19 o
  -6   1  14     1405.64     1420.91     81.98 o
  -5   1  14        4.05        0.14     10.38 o
  -4   1  14      835.41      790.98     42.26 o
  -3   1  14      459.91      444.14     29.83 o
  -2   1  14     2039.76     2097.92    132.05 o
  -1   1  14      153.20      152.72     18.28 o
   0   1  14     4485.10     4551.43    160.01 o
   1   1  14      112.08      153.25     16.22 o
   2   1  14     2027.86     2141.77     79.85 o
   3   1  14      470.75      429.64     25.63 o
   4   1  14      751.19      746.87     41.78 o
   5   1  14        1.56       -0.56     12.34 o
   6   1  14     1514.06     1452.16     76.31 o
   7   1  14      357.34      365.76     34.46 o
   8   1  14      347.72      354.53     44.87 o
   9   1  14       20.15       -2.46     18.42 o
  -9   2  14      217.16      226.47     50.28 o
  -8   2  14       70.02      109.86     37.97 o
  -7   2  14      280.11      295.39     32.43 o
  -6   2  14      501.54      523.71     34.57 o
  -5   2  14       82.61       87.53     17.35 o
  -4   2  14      202.30      225.30     22.42 o
  -3   2  14      702.04      725.21     41.08 o
  -2   2  14      927.54      936.53     43.34 o
  -1   2  14       76.80       70.64     12.73 o
   0   2  14      580.57      621.64     31.95 o
   1   2  14       84.08       95.79     13.82 o
   2   2  14     1096.23     1126.42     51.07 o
   3   2  14      722.76      726.82     40.79 o
   4   2  14      169.16      167.34     20.66 o
   5   2  14       99.75      110.19     20.87 o
   6   2  14      443.94      403.65     37.17 o
   7   2  14      287.64      266.02     30.08 o
   8   2  14       90.04       68.17     21.90 o
   9   2  14      201.00      232.39     27.53 o
  -9   3  14       39.87      -28.74     29.47 o
  -8   3  14      138.22      156.98     47.12 o
  -7   3  14       15.89       15.29     20.58 o
  -6   3  14      191.70      256.73     25.65 o
  -5   3  14       12.25        1.62     11.16 o
  -4   3  14     2096.70     1966.34     85.61 o
  -3   3  14      679.52      635.21     35.08 o
  -2   3  14     2750.41     2758.53    100.83 o
  -1   3  14       88.70      123.51     24.84 o
   0   3  14      513.87      479.12     27.70 o
   1   3  14       75.08       77.39     16.66 o
   2   3  14     2736.48     2704.92    112.77 o
   3   3  14      683.01      700.16     39.50 o
   4   3  14     2068.23     2009.28     85.74 o
   5   3  14       20.18        0.62     16.43 o
   6   3  14      203.47      221.80     28.92 o
   7   3  14       25.04       15.37     17.41 o
   8   3  14      130.32      141.96     26.10 o
   9   3  14       40.62       44.24     22.24 o
  -9   4  14      192.56      189.57     53.29 o
  -8   4  14       14.25       -9.86     20.77 o
  -7   4  14      382.68      377.05     31.15 o
  -6   4  14      432.46      392.90     31.70 o
  -5   4  14       75.13       77.19     17.88 o
  -4   4  14      368.35      358.63     25.31 o
  -3   4  14      237.48      266.76     23.62 o
  -2   4  14      486.73      471.78     28.57 o
  -1   4  14      264.21      286.14     21.19 o
   0   4  14      290.40      283.09     25.31 o
   1   4  14      218.69      208.99     26.62 o
   2   4  14      466.36      513.16     33.64 o
   3   4  14      229.42      243.54     24.45 o
   4   4  14      376.43      385.62     36.11 o
   5   4  14       73.33       76.69     27.90 o
   6   4  14      449.27      478.95     50.56 o
   7   4  14      347.00      390.54     38.42 o
   8   4  14        9.18      -22.73     18.06 o
   9   4  14      206.78      230.78     56.71 o
  -8   5  14      223.27      214.78     29.46 o
  -7   5  14      168.97      179.38     24.13 o
  -6   5  14      522.70      541.81     38.54 o
  -5   5  14       38.43       36.45     17.04 o
  -4   5  14      906.13      880.78     49.39 o
  -3   5  14       64.48       68.39     20.70 o
  -2   5  14     1769.83     1797.50     80.25 o
  -1   5  14      690.07      648.62     40.27 o
   0   5  14     1684.33     1759.64     78.33 o
   1   5  14      684.00      693.99     40.84 o
   2   5  14     1821.25     1810.09     80.45 o
   3   5  14       29.70       24.59     12.59 o
   4   5  14      959.22      914.17     49.10 o
   5   5  14       31.94       31.25     16.34 o
   6   5  14      471.27      462.42     54.80 o
   7   5  14      145.50      147.51     26.06 o
   8   5  14      228.31      293.86     35.60 o
  -7   6  14      105.84      104.88     22.47 o
  -6   6  14       85.61       91.64     24.20 o
  -5   6  14      379.59      381.04     32.43 o
  -4   6  14      426.17      404.50     33.76 o
  -3   6  14      109.69       81.82     19.86 o
  -2   6  14      250.24      229.36     25.54 o
  -1   6  14      301.37      280.31     42.99 o
   0   6  14      431.05      396.01     40.39 o
   1   6  14      356.06      365.95     29.96 o
   2   6  14      224.18      265.51     26.00 o
   3   6  14      123.67      156.95     20.70 o
   4   6  14      461.45      469.67     34.07 o
   5   6  14      360.90      383.83     36.15 o
   6   6  14       88.61       85.23     22.72 o
   7   6  14      113.38      111.52     62.23 o
  -7   7  14       37.35       34.39     21.75 o
  -6   7  14      311.89      348.97     39.72 o
  -5   7  14      154.04      167.89     25.31 o
  -4   7  14      418.66      371.51     33.81 o
  -3   7  14      156.41      162.61     23.38 o
  -2   7  14      894.71      884.62     51.89 o
  -1   7  14       17.96       14.37     15.41 o
   0   7  14     1896.62     1860.36     84.06 o
   1   7  14       18.77        7.74     15.60 o
   2   7  14      910.89     1008.10    141.34 o
   3   7  14      151.98      191.29     29.25 o
   4   7  14      375.16      446.82     51.10 o
   5   7  14      154.78      137.56     25.60 o
   6   7  14      333.66      329.32     36.34 o
   7   7  14       39.67        5.11     18.28 o
  -6   8  14       83.71       49.75     21.02 o
  -5   8  14      253.48      278.99     31.29 o
  -4   8  14       23.32       33.50     20.43 o
  -3   8  14       16.09       28.17     18.91 o
  -2   8  14      119.99       97.11     21.37 o
  -1   8  14       27.23       54.35     18.74 o
   0   8  14      192.14      201.64     33.45 o
   1   8  14       29.33       25.04     20.03 o
   2   8  14      135.90      149.88     27.06 o
   3   8  14       14.86       50.89     21.69 o
   4   8  14       21.35       -4.65     24.99 o
   5   8  14      268.32      245.03     44.34 o
   6   8  14       71.91      158.05     62.84 o
  -4   9  14      341.03      336.91     34.01 o
  -3   9  14       29.68       22.45     18.92 o
  -2   9  14      339.22      341.17     33.17 o
  -1   9  14       58.31       90.07     21.70 o
   0   9  14      194.36      185.48     26.70 o
   1   9  14       54.92       97.86     25.55 o
   2   9  14      339.07      360.38     40.96 o
   3   9  14       31.96       57.44     28.58 o
   4   9  14      319.99      321.00     47.78 o
  -2  10  14        7.13       20.69     20.38 o
  -1  10  14      134.96      138.87     25.66 o
   0  10  14       35.76       52.15     25.29 o
   1  10  14      124.71      133.71     37.35 o
   2  10  14        4.43      -27.21     26.11 o
   1   0  15     2256.48     2393.73    101.01 o
   2   0  15      581.32      650.29     38.35 o
   3   0  15     1755.57     1690.86     75.90 o
   4   0  15       47.84       49.76     16.42 o
   5   0  15      132.71      206.80     22.51 o
   6   0  15       13.41       -2.35     13.45 o
   7   0  15      419.29      430.89     38.22 o
   8   0  15      324.10      355.84     36.29 o
   9   0  15      201.60      198.14     98.08 o
  -9   1  15      169.82      191.44     45.93 o
  -8   1  15      152.12      129.50     25.22 o
  -7   1  15      251.64      262.47     37.84 o
  -6   1  15      324.43      343.02     34.96 o
  -5   1  15      489.71      524.41     39.69 o
  -4   1  15      248.50      262.07     24.39 o
  -3   1  15     2533.98     2400.18    106.75 o
  -2   1  15      224.72      214.92     22.37 o
  -1   1  15     1139.60     1184.87     64.90 o
   0   1  15      820.77      856.95     52.10 o
   1   1  15     1123.09     1185.86     56.76 o
   2   1  15      226.00      248.16     20.11 o
   3   1  15     2649.81     2682.35    107.18 o
   4   1  15      167.49      220.14     23.30 o
   5   1  15      511.87      566.83     40.34 o
   6   1  15      381.01      358.36     49.78 o
   7   1  15      217.88      226.32     28.32 o
   8   1  15      163.81      156.40     32.76 o
   9   1  15      182.37      178.96    113.58 o
  -9   2  15       35.19      -35.41     28.55 o
  -8   2  15       53.31       12.35     34.35 o
  -7   2  15      199.52      223.49     31.04 o
  -6   2  15      225.47      213.91     23.92 o
  -5   2  15      911.65      879.96     47.31 o
  -4   2  15      370.34      288.13     32.89 o
  -3   2  15     1053.03     1044.24     53.46 o
  -2   2  15       45.81       21.44     14.41 o
  -1   2  15      732.89      698.45     42.44 o
   0   2  15       18.75       13.60     11.28 o
   1   2  15      906.15      902.11     39.65 o
   2   2  15       63.70       60.37     16.07 o
   3   2  15     1036.90     1113.65     53.73 o
   4   2  15      309.67      303.46     26.34 o
   5   2  15      861.21      801.94     53.78 o
   6   2  15      197.55      176.76     27.59 o
   7   2  15      207.49      282.44     32.08 o
   8   2  15       67.18       46.51     25.55 o
   9   2  15       46.51       61.11     27.54 o
  -8   3  15       35.57       21.99     34.35 o
  -7   3  15      572.13      618.21     47.58 o
  -6   3  15       59.61       70.57     18.27 o
  -5   3  15      266.88      274.93     37.87 o
  -4   3  15      265.90      247.67     24.61 o
  -3   3  15      179.37      178.34     21.99 o
  -2   3  15       42.95       50.20     15.86 o
  -1   3  15     2317.91     2240.99     92.89 o
   0   3  15      356.98      314.70     23.09 o
   1   3  15     2291.45     2157.01     93.81 o
   2   3  15       45.44       49.72     16.38 o
   3   3  15      190.33      221.52     23.00 o
   4   3  15      268.43      254.85     25.12 o
   5   3  15      268.67      236.29     39.94 o
   6   3  15       70.66       87.16     23.63 o
   7   3  15      567.79      634.41     48.97 o
   8   3  15       30.98       29.84     19.87 o
  -8   4  15       27.42       17.25     31.93 o
  -7   4  15       76.69       71.25     27.09 o
  -6   4  15       20.46        0.13     18.35 o
  -5   4  15      542.03      529.02     37.28 o
  -4   4  15      325.75      280.24     23.72 o
  -3   4  15      653.68      686.28     35.98 o
  -2   4  15       13.13       -5.63     12.08 o
  -1   4  15      813.51      879.01     45.76 o
   0   4  15       99.15      119.19     19.29 o
   1   4  15      762.72      749.03     45.26 o
   2   4  15        5.04       26.20     14.62 o
   3   4  15      595.43      642.82     51.35 o
   4   4  15      385.87      397.75     35.73 o
   5   4  15      564.55      669.14     47.79 o
   6   4  15       28.28       32.68     18.42 o
   7   4  15       70.94      112.80     36.14 o
   8   4  15       18.64        3.43     33.11 o
  -8   5  15      146.25       88.82     26.74 o
  -7   5  15      122.03      130.28     27.37 o
  -6   5  15       72.29       61.13     18.20 o
  -5   5  15      579.98      549.69     38.42 o
  -4   5  15      302.54      329.94     29.59 o
  -3   5  15      834.42      777.50     46.25 o
  -2   5  15      211.25      263.99     26.04 o
  -1   5  15      543.50      553.76     36.89 o
   0   5  15        7.33        3.24     14.52 o
   1   5  15      520.80      509.79     36.20 o
   2   5  15      203.91      218.10     24.63 o
   3   5  15      835.23      822.82     40.06 o
   4   5  15      314.81      302.82     33.30 o
   5   5  15      566.92      562.73     38.74 o
   6   5  15       52.02       75.53     21.05 o
   7   5  15      144.21      132.15     26.36 o
   8   5  15      142.51      153.10     28.20 o
  -7   6  15      186.52      166.88     31.54 o
  -6   6  15        8.48       -6.82     19.82 o
  -5   6  15      111.83      120.29     22.92 o
  -4   6  15        8.70        8.29     16.06 o
  -3   6  15      520.98      573.14     40.44 o
  -2   6  15       90.12       76.87     19.53 o
  -1   6  15     1030.73     1127.04     69.55 o
   0   6  15      138.67      138.09     22.41 o
   1   6  15     1016.41      894.01     52.37 o
   2   6  15       97.33      110.06     25.24 o
   3   6  15      543.45      650.57     48.73 o
   4   6  15        6.45      -11.62     15.49 o
   5   6  15      115.46      107.62     22.49 o
   6   6  15        4.29       -0.34     17.36 o
   7   6  15      168.22      135.41     26.64 o
  -6   7  15       84.38      117.75     23.18 o
  -5   7  15       96.98       90.81     24.54 o
  -4   7  15       37.28        4.60     16.95 o
  -3   7  15      483.79      586.70     40.76 o
  -2   7  15      134.86      161.56     26.42 o
  -1   7  15      366.13      383.95     33.29 o
   0   7  15      267.02      263.49     28.09 o
   1   7  15      359.93      394.84     41.50 o
   2   7  15      150.63      177.37     28.94 o
   3   7  15      479.73      452.37     44.27 o
   4   7  15       31.71       19.65     25.00 o
   5   7  15      106.48      106.67     31.59 o
   6   7  15       77.45       98.26     24.18 o
  -5   8  15      255.85      292.26     33.05 o
  -4   8  15       27.32       61.05     21.55 o
  -3   8  15      116.62      152.95     24.61 o
  -2   8  15        3.72       -7.88     16.55 o
  -1   8  15      251.94      261.34     28.87 o
   0   8  15        3.66       -8.26     16.27 o
   1   8  15      283.31      275.57     31.81 o
   2   8  15        3.35       12.93     20.94 o
   3   8  15      113.16       86.81     26.39 o
   4   8  15       22.77       49.81     28.23 o
   5   8  15      249.32      312.39     47.75 o
  -3   9  15       44.69       43.10     20.55 o
  -2   9  15       37.21       31.27     19.90 o
  -1   9  15      207.59      233.26     28.14 o
   0   9  15      141.46      112.71     32.95 o
   1   9  15      205.54      223.22     33.49 o
   2   9  15       34.08       66.57     24.97 o
   3   9  15       47.53       21.59     28.10 o
   0   0  16     1273.05     1220.34     89.24 o
   1   0  16      127.47      133.65     19.49 o
   2   0  16     1087.81     1043.48     52.64 o
   3   0  16      543.07      503.99     33.87 o
   4   0  16      961.44     1062.75     64.86 o
   5   0  16      193.57      224.94     30.47 o
   6   0  16     1235.02     1102.11    118.06 o
   7   0  16      157.63      208.55     36.26 o
   8   0  16       67.99       55.76     24.42 o
  -8   1  16       10.82       33.07     33.05 o
  -7   1  16      229.79      211.48     38.00 o
  -6   1  16      129.30      161.75     26.70 o
  -5   1  16       11.42        8.14     19.19 o
  -4   1  16      190.60      200.15     22.55 o
  -3   1  16      406.05      437.08     32.28 o
  -2   1  16      685.14      632.98     40.07 o
  -1   1  16       92.88       80.94     16.75 o
   0   1  16        3.48       10.72     13.40 o
   1   1  16       78.47       66.39     16.06 o
   2   1  16      713.96      730.65     40.57 o
   3   1  16      452.97      426.05     38.52 o
   4   1  16      204.25      204.42     27.87 o
   5   1  16        8.17       -9.37     16.53 o
   6   1  16       98.16       76.64     26.91 o
   7   1  16      186.82      129.07     25.51 o
   8   1  16        9.11        3.59     21.76 o
  -8   2  16      291.93      196.47     54.93 o
  -7   2  16       69.21       61.07     23.44 o
  -6   2  16      611.69      595.83     52.10 o
  -5   2  16      188.91      208.38     23.56 o
  -4   2  16      557.81      595.17     65.66 o
  -3   2  16       34.27        6.54     13.69 o
  -2   2  16     1737.83     1731.40     76.19 o
  -1   2  16      223.77      267.61     24.82 o
   0   2  16     1858.20     1820.12     80.99 o
   1   2  16      240.68      235.68     28.62 o
   2   2  16     1546.68     1617.12     75.44 o
   3   2  16       35.84       12.49     20.32 o
   4   2  16      589.07      604.70     52.48 o
   5   2  16      156.02      164.94     25.99 o
   6   2  16      670.97      701.99     50.60 o
   7   2  16       84.98       62.33     21.61 o
   8   2  16      263.86      282.48     41.46 o
  -8   3  16       30.42       86.49     41.97 o
  -7   3  16      267.80      173.31     43.21 o
  -6   3  16      238.30      228.26     27.01 o
  -5   3  16      101.78       71.72     17.94 o
  -4   3  16       12.94       28.48     15.96 o
  -3   3  16       11.49       15.63     14.62 o
  -2   3  16       72.20       32.35     15.44 o
  -1   3  16       70.79       61.67     16.33 o
   0   3  16     1098.51     1120.58     55.98 o
   1   3  16       69.01       62.93     17.17 o
   2   3  16       74.97       94.91     18.40 o
   3   3  16       17.67        8.09     14.87 o
   4   3  16        8.02        3.12     15.08 o
   5   3  16       87.37       44.58     19.74 o
   6   3  16      266.88      320.56     34.61 o
   7   3  16      272.99      278.45     69.19 o
   8   3  16       30.64       36.66     25.94 o
  -7   4  16       10.78       11.26     20.55 o
  -6   4  16      415.85      469.51     52.80 o
  -5   4  16      296.82      280.26     36.55 o
  -4   4  16      877.13      896.22     75.31 o
  -3   4  16       80.03       84.93     18.74 o
  -2   4  16      856.65      789.77     41.27 o
  -1   4  16      154.97      184.06     23.35 o
   0   4  16     1712.08     1612.46     74.10 o
   1   4  16      191.10      250.06     44.66 o
   2   4  16      985.61      978.24     79.06 o
   3   4  16       78.44       64.08     18.47 o
   4   4  16      843.35      753.68     63.15 o
   5   4  16      287.86      282.54     33.32 o
   6   4  16      370.05      418.55     44.17 o
   7   4  16       13.78       -0.80     17.89 o
  -7   5  16       68.66       32.93     33.14 o
  -6   5  16       61.55       67.59     24.69 o
  -5   5  16       63.40       65.07     23.34 o
  -4   5  16      270.43      325.18     42.99 o
  -3   5  16      113.04      135.23     21.55 o
  -2   5  16      147.75      116.30     21.31 o
  -1   5  16       89.66      103.13     20.21 o
   0   5  16       34.33       58.56     17.99 o
   1   5  16       96.92       84.65     19.08 o
   2   5  16      148.12      149.48     22.70 o
   3   5  16      102.97       96.11     23.53 o
   4   5  16      259.30      249.17     26.61 o
   5   5  16       75.41       40.41     16.86 o
   6   5  16       73.01      106.14     23.47 o
   7   5  16       83.17       49.64     27.28 o
  -6   6  16      303.77      287.05     29.37 o
  -5   6  16       94.90       60.87     20.33 o
  -4   6  16      553.65      525.25     39.35 o
  -3   6  16      135.74      138.76     22.97 o
  -2   6  16      764.76      780.85     47.98 o
  -1   6  16      184.25      210.35     25.76 o
   0   6  16      725.27      755.07     63.08 o
   1   6  16      163.76      169.50     24.66 o
   2   6  16      767.06      769.59     47.31 o
   3   6  16      129.11      160.12     27.76 o
   4   6  16      527.31      522.79     51.69 o
   5   6  16      113.74       71.65     22.06 o
   6   6  16      315.49      260.23     48.40 o
  -5   7  16       35.36       48.53     20.16 o
  -4   7  16       59.15       73.01     21.08 o
  -3   7  16       44.40       20.97     18.77 o
  -2   7  16      155.48      156.32     24.75 o
  -1   7  16       10.22       22.09     18.18 o
   0   7  16       55.79       28.22     18.11 o
   1   7  16       12.21       -2.20     17.23 o
   2   7  16      168.91      237.46     32.34 o
   3   7  16       46.07       36.42     37.21 o
   4   7  16       57.92       60.32     42.29 o
   5   7  16       38.38       24.46     78.43 o
  -4   8  16      243.90      258.29     31.75 o
  -3   8  16       13.02       53.24     20.85 o
  -2   8  16      347.33      343.09     33.58 o
  -1   8  16      136.80      120.12     23.32 o
   0   8  16      379.19      426.74     36.73 o
   1   8  16      140.50      140.44     27.95 o
   2   8  16      318.07      439.00     44.00 o
   3   8  16       13.39       47.00     23.91 o
   4   8  16      257.65      274.80     86.66 o
  -2   9  16       20.50       11.80     18.33 o
  -1   9  16        2.97      -25.34     16.89 o
   0   9  16       90.16      113.39     24.08 o
   1   9  16        2.91       -2.33     21.90 o
   2   9  16       25.66       28.24     23.24 o
   1   0  17        0.81        9.55     14.00 o
   2   0  17      265.82      301.84     27.71 o
   3   0  17       30.83       33.14     18.93 o
   4   0  17      643.51      635.29     49.06 o
   5   0  17       26.91       83.56     37.67 o
   6   0  17      242.03      205.02     37.48 o
   7   0  17        5.79        7.12     25.24 o
   8   0  17       57.73       54.22     29.34 o
  -8   1  17        5.13       -8.00     25.40 o
  -7   1  17      586.25      472.19     53.56 o
  -6   1  17       84.39       74.79     23.88 o
  -5   1  17      548.09      537.51     47.15 o
  -4   1  17       27.63       31.52     16.84 o
  -3   1  17     1220.63     1211.57     60.12 o
  -2   1  17       75.93       57.51     17.34 o
  -1   1  17     1947.42     1908.89     84.89 o
   0   1  17       45.69       35.12     19.45 o
   1   1  17     1912.39     1911.66     85.56 o
   2   1  17       85.17       63.98     21.47 o
   3   1  17     1120.92     1177.69     69.77 o
   4   1  17        8.10       13.14     19.61 o
   5   1  17      552.80      620.63     70.54 o
   6   1  17       91.45       56.60     28.51 o
   7   1  17      617.91      629.12    107.02 o
   8   1  17        5.05       39.34     40.14 o
  -8   2  17      167.21      106.09     47.42 o
  -7   2  17       27.15       -4.28     24.12 o
  -6   2  17       66.28       67.83     36.20 o
  -5   2  17       89.29       84.38     19.62 o
  -4   2  17      211.00      189.57     23.91 o
  -3   2  17       22.85       20.69     15.44 o
  -2   2  17      119.51      119.49     20.26 o
  -1   2  17      227.89      248.99     25.64 o
   0   2  17       91.12      125.72     20.36 o
   1   2  17      202.60      229.67     30.14 o
   2   2  17      115.69      105.99     25.35 o
   3   2  17       30.30       37.79     24.57 o
   4   2  17      247.52      256.81     35.16 o
   5   2  17       85.14       90.16     24.44 o
   6   2  17       66.06       51.06     20.44 o
   7   2  17       27.44        8.97     19.24 o
   8   2  17      157.11      164.73     36.15 o
  -7   3  17       53.98       98.48     30.88 o
  -6   3  17      107.92      118.49     22.12 o
  -5   3  17      547.64      612.92     41.94 o
  -4   3  17       31.63        4.42     16.90 o
  -3   3  17     1852.29     1850.07     91.77 o
  -2   3  17       20.75        4.70     15.23 o
  -1   3  17      528.57      464.41     34.72 o
   0   3  17       73.92       73.58     22.18 o
   1   3  17      501.48      516.99     42.82 o
   2   3  17       34.18       39.43     20.55 o
   3   3  17     1893.52     1895.21     84.73 o
   4   3  17       37.76       52.74     18.09 o
   5   3  17      523.32      572.40     47.19 o
   6   3  17       95.36       47.78     22.33 o
   7   3  17       51.79       57.38     27.83 o
  -7   4  17        3.16      -22.05     20.08 o
  -6   4  17      104.59       81.79     25.13 o
  -5   4  17       99.85      102.23     20.92 o
  -4   4  17       37.37       25.13     17.55 o
  -3   4  17       11.03        7.77     15.68 o
  -2   4  17      172.12      155.77     30.44 o
  -1   4  17        6.28        9.98     26.54 o
   0   4  17       24.93       20.42     16.12 o
   1   4  17       14.64       18.65     16.55 o
   2   4  17      144.12      154.67     41.01 o
   3   4  17       11.25       24.22     17.30 o
   4   4  17       30.88       19.15     20.27 o
   5   4  17       83.68       80.41     31.68 o
   6   4  17       97.42       58.76     21.61 o
   7   4  17        6.06       -3.97     19.15 o
  -6   5  17      119.85      124.04     28.14 o
  -5   5  17      317.59      367.78     39.00 o
  -4   5  17       32.10       35.83     22.96 o
  -3   5  17      617.48      604.95     50.18 o
  -2   5  17       35.78       13.01     17.56 o
  -1   5  17     1127.42     1138.76     63.66 o
   0   5  17      445.35      490.75     37.90 o
   1   5  17     1123.16     1161.59     69.15 o
   2   5  17       35.60       14.80     16.94 o
   3   5  17      650.89      674.27     91.94 o
   4   5  17       22.04       32.07     16.40 o
   5   5  17      301.63      280.66     28.29 o
   6   5  17      123.41      129.56     26.51 o
  -6   6  17       80.87       60.19     25.74 o
  -5   6  17        9.52       14.06     21.51 o
  -4   6  17      128.71      107.00     21.82 o
  -3   6  17       15.71       34.59     18.96 o
  -2   6  17       10.28      -13.80     16.27 o
  -1   6  17        1.25       -1.40     16.07 o
   0   6  17        0.26       -5.59     16.55 o
   1   6  17        2.20      -23.84     15.89 o
   2   6  17       19.26       15.04     17.50 o
   3   6  17       16.01       28.54     21.53 o
   4   6  17      118.66      117.91     26.94 o
   5   6  17       16.60       -3.39     26.69 o
   6   6  17       76.46       71.76     23.78 o
  -4   7  17       99.91       88.40     24.20 o
  -3   7  17      247.60      284.24     30.88 o
  -2   7  17       70.30      100.56     22.88 o
  -1   7  17      622.16      659.95     63.26 o
   0   7  17        5.22        1.28     17.67 o
   1   7  17      605.37      599.99     51.20 o
   2   7  17       73.39       70.01     24.67 o
   3   7  17      235.75      268.76     35.72 o
   4   7  17      114.94      111.00     33.66 o
  -3   8  17       27.07       11.53     19.90 o
  -2   8  17       16.78        7.22     19.90 o
  -1   8  17       27.94       11.82     18.69 o
   0   8  17        0.22      -15.19     17.67 o
   1   8  17       25.98       41.16     26.64 o
   2   8  17       14.66        9.45     22.67 o
   3   8  17       26.45       77.12     26.55 o
   0   0  18     1423.65     1532.62    102.08 o
   1   0  18      346.00      411.71     33.01 o
   2   0  18     1987.92     1900.59     85.71 o
   3   0  18       31.45       50.76     27.87 o
   4   0  18      179.33      190.44     29.14 o
   5   0  18       46.59       62.78     24.18 o
   6   0  18      429.07      502.06     55.37 o
   7   0  18       18.77       34.42     28.44 o
  -7   1  18      163.85      194.56     44.54 o
  -6   1  18       24.87       13.71     21.78 o
  -5   1  18      193.56      157.07     29.12 o
  -4   1  18      121.71      131.84     25.95 o
  -3   1  18       97.44       85.09     19.73 o
  -2   1  18       89.15       96.97     19.29 o
  -1   1  18       48.03       82.08     18.26 o
   0   1  18       60.17       18.03     15.49 o
   1   1  18       47.37       25.52     16.26 o
   2   1  18       83.14      110.92     24.51 o
   3   1  18       58.03       44.72     21.94 o
   4   1  18      126.23      114.73     25.33 o
   5   1  18      178.16      114.99     27.12 o
   6   1  18       15.78        1.91     25.57 o
   7   1  18      178.31      157.77     37.47 o
  -7   2  18       21.56      -13.99     27.83 o
  -6   2  18      247.57      268.80     35.01 o
  -5   2  18       49.57       27.03     21.33 o
  -4   2  18      842.68      882.08     51.23 o
  -3   2  18        7.42       17.56     16.04 o
  -2   2  18      821.78      887.42     58.82 o
  -1   2  18        8.21       23.32     16.36 o
   0   2  18     1039.63     1091.69     69.79 o
   1   2  18       12.23       26.08     19.90 o
   2   2  18      870.05      841.72     95.60 o
   3   2  18       13.26       24.14     20.88 o
   4   2  18      788.15      936.52     62.53 o
   5   2  18       44.52       49.05     28.78 o
   6   2  18      241.12      214.88     41.18 o
   7   2  18       27.09       -8.40     25.41 o
  -7   3  18       22.41      -18.42     28.08 o
  -6   3  18      237.58      193.23     32.40 o
  -5   3  18       73.78       56.49     26.24 o
  -4   3  18       32.99       54.51     19.33 o
  -3   3  18      110.52      186.48     23.87 o
  -2   3  18       68.43       52.16     18.08 o
  -1   3  18      114.47       88.63     26.88 o
   0   3  18      590.63      584.42     47.84 o
   1   3  18      106.88      126.08     25.52 o
   2   3  18       75.22       22.22     21.65 o
   3   3  18       86.23       79.79     24.61 o
   4   3  18       30.54       33.66     27.42 o
   5   3  18       85.68       48.23     32.29 o
   6   3  18      225.67      275.77     42.70 o
   7   3  18       24.04       35.64     26.02 o
  -6   4  18      165.53      161.64     38.79 o
  -5   4  18       18.95       -5.56     17.11 o
  -4   4  18      495.60      466.93     38.19 o
  -3   4  18       25.19       11.27     16.82 o
  -2   4  18      597.45      546.96     47.39 o
  -1   4  18       59.38       61.86     40.06 o
   0   4  18      471.63      431.04     46.66 o
   1   4  18       51.69       53.24     22.73 o
   2   4  18      557.50      599.20     47.87 o
   3   4  18       22.61       24.73     18.14 o
   4   4  18      539.61      654.27     49.31 o
   5   4  18       32.35       41.42     21.71 o
   6   4  18      176.02      206.70     29.57 o
  -6   5  18       97.08       40.12     24.97 o
  -5   5  18       30.39       35.77     23.43 o
  -4   5  18       49.66       63.19     24.05 o
  -3   5  18      171.40      180.43     31.37 o
  -2   5  18      165.93      172.00     30.30 o
  -1   5  18        8.62       45.19     22.94 o
   0   5  18       62.04       42.82     22.15 o
   1   5  18        7.84       19.28     18.44 o
   2   5  18      153.74      158.39     23.84 o
   3   5  18      196.84      185.26     40.62 o
   4   5  18       54.13       40.05     23.25 o
   5   5  18       27.63       22.50     18.86 o
   6   5  18       96.98       96.26     24.65 o
  -5   6  18       45.56       80.69     27.10 o
  -4   6  18      156.93      162.39     43.22 o
  -3   6  18        9.07       -8.22     40.46 o
  -2   6  18      503.96      467.11     49.64 o
  -1   6  18       18.41       13.76     17.96 o
   0   6  18      412.42      423.68     36.54 o
   1   6  18       28.97       26.42     19.90 o
   2   6  18      484.24      529.85     40.15 o
   3   6  18       11.52       30.55     22.49 o
   4   6  18      163.69      180.46     30.69 o
   5   6  18       33.85      -22.50     24.39 o
  -3   7  18       27.44       12.35     18.81 o
  -2   7  18       60.05       60.91     21.77 o
  -1   7  18       84.47       86.79     23.88 o
   0   7  18        0.14       -4.65     19.19 o
   1   7  18       80.28       47.86     20.48 o
   2   7  18       53.67       46.70     24.68 o
   3   7  18       25.97       33.28     23.29 o
  -1   8  18       32.15      -23.52     24.08 o
   0   8  18      195.14      190.26     27.73 o
   1   8  18       30.30       19.29     32.85 o
   1   0  19      130.08      100.93     21.30 o
   2   0  19       64.93       58.34     22.51 o
   3   0  19      428.61      442.42     58.53 o
   4   0  19        0.22       -8.90     20.21 o
   5   0  19      226.76      236.98     40.47 o
   6   0  19        4.70      -14.86     25.99 o
  -6   1  19       28.87       32.36     23.31 o
  -5   1  19       77.82      130.73     28.39 o
  -4   1  19       56.36       48.74     23.56 o
  -3   1  19      532.41      559.17     39.83 o
  -2   1  19        3.99       33.52     17.66 o
  -1   1  19      358.91      418.10     33.53 o
   0   1  19       83.53       79.83     19.38 o
   1   1  19      357.39      419.78     40.96 o
   2   1  19        8.08       17.54     20.91 o
   3   1  19      587.15      576.45     48.15 o
   4   1  19       67.84       54.02     22.23 o
   5   1  19       63.23      121.18     28.14 o
   6   1  19       25.54       29.12     36.46 o
  -6   2  19      110.96      110.00     28.93 o
  -5   2  19      221.87      148.96     29.97 o
  -4   2  19       93.57       43.73     19.06 o
  -3   2  19      381.03      355.77     32.54 o
  -2   2  19      100.44      109.41     21.68 o
  -1   2  19      372.19      408.14     38.94 o
   0   2  19       44.68       46.35     23.47 o
   1   2  19      341.64      375.79     39.96 o
   2   2  19      105.43      122.85     26.98 o
   3   2  19      371.75      431.28     41.49 o
   4   2  19       83.05       72.22     25.26 o
   5   2  19      240.31      249.21     43.41 o
   6   2  19       99.17      136.15     37.67 o
  -6   3  19       81.19       59.17     30.97 o
  -5   3  19      309.18      296.56     37.38 o
  -4   3  19       10.45       19.25     18.29 o
  -3   3  19      184.94      182.14     25.80 o
  -2   3  19       30.67        4.86     21.35 o
  -1   3  19      399.00      464.44     43.49 o
   0   3  19        5.93       -0.24     20.71 o
   1   3  19      416.58      424.82     41.74 o
   2   3  19       27.33       29.72     22.46 o
   3   3  19      184.52      212.49     31.78 o
   4   3  19        9.25        2.53     25.59 o
   5   3  19      300.88      323.77     48.11 o
   6   3  19       77.63      133.05     36.58 o
  -5   4  19      105.83       72.93     34.58 o
  -4   4  19      153.35      165.65     25.64 o
  -3   4  19      213.63      232.60     34.04 o
  -2   4  19        2.76      -21.81     19.93 o
  -1   4  19      367.46      423.47     57.35 o
   0   4  19       39.94       50.04     23.59 o
   1   4  19      399.83      326.04     38.03 o
   2   4  19        5.14      -14.01     36.60 o
   3   4  19      220.80      229.84     33.35 o
   4   4  19      159.88      182.67     39.97 o
   5   4  19       84.36       85.49     33.75 o
  -5   5  19       97.95      104.32     27.69 o
  -4   5  19       79.19       81.83     27.56 o
  -3   5  19      294.83      241.02     48.14 o
  -2   5  19       28.54       19.34     22.97 o
  -1   5  19      226.12      220.23     32.49 o
   0   5  19       71.20       43.82     24.05 o
   1   5  19      221.73      206.77     38.50 o
   2   5  19       25.82       27.63     22.27 o
   3   5  19      274.81      364.55     81.58 o
   4   5  19       80.02      103.59     27.41 o
   5   5  19      107.46      159.14     27.57 o
  -3   6  19       92.02       97.73     28.29 o
  -2   6  19       34.18       30.01     23.62 o
  -1   6  19      102.38       87.53     27.28 o
   0   6  19       16.35       17.81     22.86 o
   1   6  19      107.32       87.37     22.58 o
   2   6  19       30.40       46.40     25.08 o
   3   6  19       93.02      104.78     28.08 o
  -2   7  19       12.61      -12.55     21.82 o
  -1   7  19      103.06       93.05     31.00 o
   0   7  19       83.72      102.26     24.15 o
   1   7  19      101.24      134.05     25.27 o
   2   7  19       15.16      -21.48     21.31 o
   0   0  20       35.19       15.61     24.69 o
   1   0  20        7.38        9.43     17.21 o
   2   0  20      168.69      248.01     33.86 o
   3   0  20       76.98       58.47     24.15 o
   4   0  20      236.23      276.81     36.46 o
   5   0  20       92.51       38.42     23.89 o
   6   0  20        5.19      -13.93     29.25 o
  -5   1  20       27.63       20.76     34.08 o
  -4   1  20      250.15      276.43     36.35 o
  -3   1  20       62.34      101.57     26.77 o
  -2   1  20      478.78      461.84     64.50 o
  -1   1  20        9.45      -21.66     15.90 o
   0   1  20      927.39      912.59     62.52 o
   1   1  20       14.52       39.14     21.72 o
   2   1  20      437.29      459.03     43.53 o
   3   1  20       72.30        3.51     21.98 o
   4   1  20      244.73      272.64     61.23 o
   5   1  20       24.42        6.62     28.06 o
  -5   2  20        6.45      -15.17     22.37 o
  -4   2  20       30.39       16.40     22.86 o
  -3   2  20       48.74       41.85     19.02 o
  -2   2  20      279.56      313.34     31.51 o
  -1   2  20       42.53       33.17     22.33 o
   0   2  20       67.84       35.78     22.49 o
   1   2  20       37.41       57.01     24.46 o
   2   2  20      251.21      301.90     36.77 o
   3   2  20       44.78       61.44     24.39 o
   4   2  20       40.38       53.64     28.24 o
   5   2  20       10.69        9.53     28.65 o
  -5   3  20       63.81       83.49     26.97 o
  -4   3  20      342.42      303.84     32.21 o
  -3   3  20        5.93        1.00     23.85 o
  -2   3  20      407.26      453.77     44.66 o
  -1   3  20       25.31       27.67     22.88 o
   0   3  20      234.45      244.08     34.00 o
   1   3  20       22.70       32.38     24.49 o
   2   3  20      393.57      421.57     42.96 o
   3   3  20       10.17        8.53     27.18 o
   4   3  20      358.32      438.85     53.18 o
   5   3  20       61.46       70.61     33.62 o
  -4   4  20       43.36       38.93     24.13 o
  -3   4  20       11.25       13.22     22.53 o
  -2   4  20       69.65       57.45     25.16 o
  -1   4  20        8.26       17.29     22.53 o
   0   4  20       91.60       99.12     27.44 o
   1   4  20       10.34       35.00     23.17 o
   2   4  20       81.69       79.51     26.61 o
   3   4  20        9.03       21.08     30.58 o
   4   4  20       33.70       -4.03     54.34 o
  -3   5  20       47.32       37.72     25.40 o
  -2   5  20      201.04      214.25     34.92 o
  -1   5  20       52.74       65.96     26.51 o
   0   5  20      324.26      309.85     38.84 o
   1   5  20       57.69       65.43     25.90 o
   2   5  20      210.62      213.88     34.13 o
   3   5  20       41.91       43.05     51.46 o
  -2   6  20       57.52       50.34     25.70 o
  -1   6  20        1.39       -0.04     24.22 o
   0   6  20       53.10       53.14     26.42 o
   1   6  20        3.48      -30.76     22.04 o
   2   6  20       58.34       44.35     45.38 o
   1   0  21      761.03      804.02     59.49 o
   2   0  21        1.89       11.20     33.88 o
   3   0  21      138.72      121.51     28.59 o
   4   0  21       38.53       14.56     23.89 o
   5   0  21       62.94       49.60     28.87 o
  -4   1  21       22.97       45.41     26.36 o
  -3   1  21        6.16       -7.47     20.81 o
  -2   1  21       21.14      -16.53     23.24 o
  -1   1  21       40.63       52.97     29.86 o
   0   1  21       19.34       45.07     23.91 o
   1   1  21       34.31       63.31     25.57 o
   2   1  21       19.78       18.94     32.62 o
   3   1  21        5.95      -11.66     28.12 o
   4   1  21       21.36        0.95     24.17 o
  -4   2  21       25.05       18.61     23.63 o
  -3   2  21      346.14      375.99     41.37 o
  -2   2  21       30.18       20.08     22.24 o
  -1   2  21      318.47      260.51     34.19 o
   0   2  21        0.82      -14.08     21.78 o
   1   2  21      339.82      399.79     46.60 o
   2   2  21       26.98       34.75     35.19 o
   3   2  21      364.92      384.64     57.49 o
   4   2  21       27.47       32.83     25.03 o
  -4   3  21       26.88       25.75     20.56 o
  -3   3  21       25.22       15.82     24.34 o
  -2   3  21       34.10       57.19     24.55 o
  -1   3  21       14.85        9.46     23.28 o
   0   3  21       15.56        4.67     24.71 o
   1   3  21       14.98      -17.20     21.67 o
   2   3  21       31.46       15.86     23.48 o
   3   3  21       36.51       14.73     23.78 o
   4   3  21       27.25        2.88     30.19 o
  -3   4  21      305.99      294.78     39.35 o
  -2   4  21       12.74       15.77     23.28 o
  -1   4  21      292.85      335.81     39.37 o
   0   4  21       26.39       21.11     26.96 o
   1   4  21      278.58      234.48     35.75 o
   2   4  21       13.28       21.05     24.77 o
   3   4  21      302.74      315.06     49.10 o
  -1   5  21       11.77       26.68     25.11 o
   0   5  21        4.61       43.65     26.07 o
   1   5  21       15.60       57.70     25.41 o
   0   0  22        8.52      -25.27     41.74 o
   1   0  22       48.29       52.22     25.82 o
   2   0  22       20.69       13.34     23.38 o
   3   0  22        8.48      -21.07     22.22 o
  -3   1  22        1.92      -31.09     20.72 o
  -2   1  22      241.96      273.05     37.64 o
  -1   1  22       19.05        3.39     22.60 o
   0   1  22      175.90      167.73     31.27 o
   1   1  22       18.26       -0.15     22.93 o
   2   1  22      268.71      353.63     41.39 o
   3   1  22        2.23       -2.30     23.75 o
  -3   2  22       17.78       -1.63     23.38 o
  -2   2  22       22.11       16.81     28.70 o
  -1   2  22       23.29       15.80     22.82 o
   0   2  22      130.10      156.15     31.45 o
   1   2  22       17.71       26.59     25.89 o
   2   2  22       15.64       16.78     24.39 o
   3   2  22       14.84       23.65     25.74 o
  -2   3  22      260.78      244.23     36.05 o
  -1   3  22       20.75       37.45     25.50 o
   0   3  22      289.99      316.69     39.60 o
   1   3  22       15.77      -15.52     22.39 o
   2   3  22      260.27      299.02     39.29 o
 
